# Supplementary material for: Unravelling the genetic framework associated with grain quality and yield-related traits in maize (Zea mays L.)
Source: Front Genet. 2023 Aug 7;14:1248697. doi: 10.3389/fgene.2023.1248697 (PMC10440565; doi:10.3389/fgene.2023.1248697)
Supplement: Supplementary file 1 [file Table2.XLSX]

## Sheet: Table S2
Table S2: Summary of mapping studies reporting QTLs associated with quality and yield associated traits in maize
Cross	Cross type	Population size	Number of markers	Types of markers	Total n umber of QTLs	Trait (QTL)identified per trait	Year of study	Country	Reference
VQL2×VQL8	F2:3	218	16	SSR	4	Lysine pathway (LP) (1), Tryptophan pathway (TP) (3)	2009	1ndia	Babu et al 2015
KUI3×SC55	RIL	180	94	SNP	54	Oil (OIL) (2), Arachidic acid (ARA) (3), Arachidic, Behenic acid (ARBE) (3), Behenic acid (BEH) (4), Behenic, Lignoceric acid (BELI) (1), Lignoceric acid (LIG) (2), Linoleic acid (LIN) (4), linolenic acid, linoleic acid (LINO) (2), Linolenic acid (LIO) (4), Oleic acid (OLE) (4), Oleic, Linoleic acid (OLIO) (3), Palmitoleic acid (PAE) (4), Palmitic acid (PAL) (3), Palmitic,Palmitoleic acid (PALE) …	2013	China	Fang et al 2021
A6×A57	F2:3 (IL)	229	82	SSR	11	Alpha tocopherol (ATPH) (2), Delta tocopherol (DTPH) (1), Gamma tocopherol (GTPH) (2), Total tocopherol (TTPH) (4), Alpha/gamma tocopherol (AGTPH) (2)	2011	China	Feng et al 2013
B73×By804	RIL	245	234	SSR, CAPS, STS, SNP, IDP	54	Oil content (OC) (9), Oil/Protein content (OPC) (8), Oil/Starch content (OSC) (7), Protein content (PC) (5), protein/Oil content (POC) (2), Protein/Starch content (PSC) (3), Starch content (SC) (8), Starch/Oil content (SOC) (4), Starch/Protein content (SPC) (8)	2005-2006	China	Guo et al 2013
CE03005 × B73	F2:3	214	31	SSR	3	Oil content (OC) (3)	2005	China	Jing et al 2008
GY220×898 and 8622	F2:3	549	18	SSR	5	Protein content (PC) (5)	2006	China	Li et al 2009
Dan232×N04	F2:3, Bc2F2	479	138	SSR	17	Starch content (SC) (6), Protein content (PC) (6), Oil content (OC) (5)	2004	China	Liu et al 2007
L-20-01×L-02-03	IL	371	62	Microsatellites	13	Oil content (OC) (13)	1998-1999	Brazil	Mangolin et al 2004
SDM, Mu6 and Mo17	RILs	189	189	SSR	14	Zinc content (ZnC) (9), Ferric content (FeC) (5)	2008	China	Qin et al 2012
GY220×898 and 8622	F2:3	550	119	SSR	22	Oil content (OC) (11), Starch content (SC) (11)	2006	China	Wang et al 2010
GY220×898 and 8622	F2:3	550	106	SSR	18	Oil Content (OC) (10), Starch content (SC) (8)	2006	China	Wang et al 2010
Ji846×Ye3189	RIL	280	79	SSR, AFLP	23	Grain drying rate (GDR) (23)	2007-2008	China	Wang et al 2012
B73×By804	RIL	245	228	Microsatellites, InDels, Molecular marker	58	Kernel oil content (KO) (12), Embryo oil Content (EO) (9), Embryo oil density (EOD) (7), Embryo to endosperm weight ratio (EEWR) (10), Embryo volume (EV) (3), Embryo weight (EW) (6), Embryo length (EL) (4), Embryo width to length ratio (EWLR) (7)	2005-2006	China	Yang et al 2012
GY220 ×8984 and 8622	RIL	282	180	SSR	37	Starch content (SC) (37)	2009	China	Yang et al 2013
B73×Zheng58	F3:4 (RIL)	165	196	SSR	21	Oil content (OC) (11), Protein content (PC) (10)	2014-2015	China	Yang et al 2016
Ye478×Wu312	RIL	218	184	Polymorphic markers	74	Copper content (CuC) (7), Ferric content (6), Grain yield (GY) (5), Potassium content (KC) (6), Kernel weight (KW) (6), Magnesium content (MgC) (11), Magnese content (MnC) (9), Phosphorous content (PhC) (9), Zinc content (ZnC) (15)	2009-2010	Berlin	Gu et al 2015
By804×B73	F2:3	298	149	SSR	17	Oil content (OC) (6), Protein content (PC) (6), Starch content (SC) (5)	2002	China	Zhang et al 2008
CML161 ×B73o2	RIL	146	160	SSR	34	Texture (TEXT) (9), Opacity (OPAC) (6), Viterousness (VITR) (6), Lysine content (LC) (4), Tryptophan content (TC) (6), Methionine content (MC) (3)	2004-2006	College station	Rojas et al 2010
B84×Os6-2	IL	294	32	SNP and SSR	32	Phosphorous content (PhC) (8), Ferrous content (FeC) (3), Ferrous/phosphorous content (Fe/PhC) (7), Zinc content (ZnC) (1), Zinc/Phosphorous content (Zn/PhC) (3), Magnesium content (MgC) (2), Magnesium/Phosphorous content (Mg/PhC) (8)	2005-2008	Serbia	Simic et al 2012
W64a×A632 and AE335	F2:3 (RIL)	200	93	SSR	28	Beta carotene (BCAR) (4), Beta Cryptoxanthin (BCRP) (4), Lutein (LUT) (8), Total carotenoids (TCAR) (7), Zeaxanthin (ZEA) (5)	1996-2000	Illinois	Wong et al 2003
Huang-C×Xu178	F2:3	213	149	SSR	34	Grain yiel (GY) (9), Oil content (OC) (9), Protein content (PC) (7), Starch content (SC) (9)	2004	China	Liu et al 2008
IHO90×B73	BC1S1	150	105	RFLP, SSR	41	Oil content (OC) (5), Protein content (PC) (8), Starch content (SC) (9), Kernel weight (KW) (2), Oil content (OC) (3), Protein content (PC) (5), Starch content (SC) (6), Grain yield (GY) (3)	1996, 2000-2001	Illinois	Wassom et al 2008
B73×By804	F7 (RIL)	245	229	SSR	42	Palmitic (PAL) (8), Stearic (STE) (7), Oleic acid (OLE) (9), Linolenic acid (LIO) (9), Oil content (OC) (9)	2005-2006	China	Yang et al 2010
Ye478×Wu312	F8	218	115	SSR	11	Phosphorous content (PhC) (2), Phytic acid content (PAC) (6), Nitrogen content (NC) (3)	2006-2007	China	Liu et al 2013
8984×GY220	F7:3 (RILs)	282	205	SSR	87	Ear weight per plant (EWP) (10), Grain weight per plant (GWP) (8), Hundred kernel weight (HKW) (13), Ear length (EL) (12), Grains per row (GPR) (12), Ear diameter (ED) (14), Row per ear (RPE) (20), Kernel ratio (KR) (11), Oil content (OC) (12)	2009	China	Yang et al 2012
8622×GY220	F7:8 (RIL)	263	208	SSR	87	Ear weight per plant (EWP) (8), Grain weight per plant (GWP) (6), Hundred kernel weight (HKW) (26), Ear length (EL) (10), Grains per row (GPR) (2), Ear diameter (ED) (3), Row per ear (RPE) (13), Kernel ratio (KR) (5), Oil content (OC) (14)	2009	China	Yang et al 2012
Oh545o2×Oh51Ao2	F1, F2:3	40	31	SSR	4	Free amino acid (FAA) (4)	1996-1997	Arizona,US	Wang et al 2001
KW1265×D146	F2 (IL)	451	89	RFLP	137	Grain yield (GY) (14), Grain moisture (GM) (34), Kernel weight (KW) (29), Protein concentration (PC) (26), Plant height (PH) (34)	1990-1991	Germany	Melchinger et al 1998
By804×B73	F6 and F7 (RIL)	233	141	SSR	32	B-carotene (BCAR) (4), A-carotene (ACAR) (5), B-cryptoxanthin (BCRY) (4), Zeaxanthin (ZEA) (5), Lutein (LUT) (5), Total carotenoids (TCAR) (9)	2004-2005	China	Chander et al 2008
KUI3×SC55	F2 (RIL)	243	199	SSR	87	Kernel length (KL), Kernel width (KW), Kernel thickness (KT), Kernel volume (KV), Kernel weight (KW), Kernel weight conditioned on kernel length (KW/KL), Kernel weight conditioned on kernel width (KW/KWI), Kernel weight conditioned on kernel length (KW/KL) (KW/KL)	2009-2010	America	Zhang et al 2014
Huangzaosi×Qi319 and Ye478	F2:3 (RIL)	465	94	SSR	49	Grain yield (GY) (8), Kernel density (KD) (4), Kernel length (KL) (7), Kernel number per plant (KNPP) (4), Kernel thickness (KT) (6), Kernel volume (KV) (8), Kernel weight (KW) (11), Kernel width (KWI) (1)	2007-2008	China	Peng et al 2011
8984×GY220	F7:8(RIL)	282	173	SSR	29	Protein content (PC) (29)	2009	China	Yang et al 2014
8622×GY220	F7:8()	263	88	SSR	6	Protein content (PC) (6)	2009	China	Yang et al 2014
IHO90×B73	BC1S1	150	66	RFLP, SSR	15	Palmitic acid (PAL) (2), Stearic acid (STE) (2), Oleic acid (OLE) (2), Linoleic acid (LIN) (3), Linolenic acid (LIO) (6)	1993-1994	Illinois	Wassom et al 2008
CI7×K22	F7:8 (RIL)	210	12	SNP	6	Starch content (SC) (6)	2013-2014	China	Wang et al 2015
178×P53	F2:3 (IL)	218	7	SSR	5	Zinc conc (ZnC) (4), Iron Conc (FeC) (1)	2009	China	Jin et al 2013
P53×inbred	RIL	498	222	SSR	84	Protein content (PC) (25), Oil content (OC) (13), Starch content (SC) (31), Lysine content (LC) (15)	2005-2006	China	Zhang et al 2015
N6×NC296 and E2558W×Co125	F2:3 (IL)	10	514	SNP	87	Alpha tocopherl (ATPH) (4), Delta tocopherol (DTPH) (5), Gamma tocopherol (GTPH) (5), Alpha tocotrienol (ATTRI) (2), Gamma tocotrienol (GTTRI) (2), Total tocopherols (TTPH) (4), Total tocotrienol (TTRI) (6), Total tocochromanols (TTTTRI) (9), Alphagamma tocopherol (AGTPH) (4), Alphagamma tocotrinol (AGTTRI) (7), Alpha/gamma tocopherol (ATPH/GTPH) (2), Deltaalphagamma tocotrinol (DAGTTRI) (1), Del…	2012-2013	USA	Fenton et al 2018
Dan232×N04	BC2F1 (RIL)	220	153	SSR	35	Grain weight per ear (GWPE) (5), 100 Kernel weight (HKW) (6), Ear length (EL) (6), Ear diameter (ED) (10), Row number per ear (ERN) (5), Kernel number per row (RKN) (2)	2004	China	Li et al 2007
Oh545o2×Oh51Ao2	F1 and F2:3 (IL)	40	18	SSR	2	Elongation factor (EF) (2)	1996	US	Wang et al 2001
BH20×BH30	F2:3 (RIL)	264	86	SSR	17	Kernel density (KD) (2), Kernel length (KL) (6), kernel weight (KW) (9)	2003-2006	South korea	Choe et al 2012
By805×B73	F6, F7 (RIL)	264	192	SSR, STS, CAPS, AC-PCR	31	Alpha tocopherol (ATPH) (7), Delta tocopherol (DTPH) (4), Gamma trocopherol (GTPH) (7), Total tocopherol (TTPH) (8), Alphagamma tocopherol (AGTPH) (5)	2004-2005	China	Chander et al 2008
V671×Mc	F2:3	270	257	SSR	55	Kernel length (KL) (6), Kernel weight (16), Kernel thickness (KT) (18), Hundred kernel weight (HKW) (15)	2010	China	Liu et al 2014
HZS×G184	RIL	541	3	SSR	3	Hundred kernel weight (HKW) (1), Kernel length (KL) (1), Kernel weight (1)	2011-2013	China	Chen et al 2016
HZS×G184	RIL	243	5	SSR	3	Hundred kernel weight (HKW) (1), Kernel length (KL) (1), Kernel weight (1)	2011-2013	China	Chen et al 2016
IHO×ILO	F2	499	189	SNP	329	Oil content (OC) (120), Protein content (PC) (107), Starch content (SC) (102)	2004	Illinois	Clark et al 2006
B73×BY804 (BB)	RIL	197	53	SNP	89	Alanine (ALA) (1), Arginine (ARG) (3), ARG/GT (GT=Glutamine, proline, arginine) (1), arginine/total amino acid (ARG/TAA) (3), Aspartic acid (ASX) (4), Aspartic acid/Total amino acid (ASX/TAA) (3), AT/TAA (AT=Alanine, leucine, valine) (3), Lysine, aspartic acid, methionine, isoleucine, threonine (ATT) (3), Cystine/Total amino acid (CYS/TAA) (2), Glutamine and glutamic acid (GLX) (1), Glutamine and…	2011-2012	China	Deng et al 2017
ZONG3×YU87-1 (ZY)	RIL	177	88	SNP	150	ALA (4), ALA/AT (2), ALA/TAA (1), ARG (1), ARG/GT (2), ARG/TAA (3), ASX/ATT (2), ASX/TAA (3), AT (4), AT/TAA (2), ATT (1), ATT/TAA (4), Ilsoleucine, leucine and valine BCAA (4), CYS/ST (1), CYS/TAA (2), GLX (6), GLX/GT (1), GLX/TAA (1), GLY (2), GLY/ST (1), GLY/TAA (2), GT (4), HIS (1), HIS/TAA (2), ILE (4), ILE/ATT (5), ILE/TAA (1), LEU (3), LEU/AT (3), LEU/BCAA (2), LEU/TAA (4), LYS (2), LYS/TA…	2011-2012	China	Deng et al 2017
KUI3×B77 (KB)	RIL	197	114	SNP	165	ALA/AT (1), ARG (1), ARG/GT (2), ARG/TAA (1), ASX (2), ASX/ATT (4), ASX/TAA (4), AT (2), AT/TAA (2), ATT (2), BCAA (2), CYS (2), CYS/ST (1), CYS/TAA (3), GLX (2), GLX/GT (6), GLX/TAA (4), GLY (1), GLY/ST (2), GLY/TAA (5), GT (1), GT/TAA (3), HIS/TAA (3), ILE (2), ILE/ATT (7), ILE/BCAA (2), ILE/TAA (1), LEU (6), LEU/AT (2), LEU/BCAA (6), LEU/TAA (2), LYS (1), LYS/ATT (3), LYS/TAA (1), MET (3), MET…	2011-2012	China	Deng et al 2017
B73×Mo17	RIL	283	20	Indels	17	Starch content (SC) (17)	2015-2016	China	Lin et al 2019
NAM population and AP	RIL	4699	66	SNP	70	Oil content (OC) (24), Protein content (PC) (25), Starch content (SC) (21)	2006-2007	California	Cook et al 2012
DAN340×K22	RIL	200	10	SNP	5	Starch content (SC) (5)	2013-2014	China	Hu et al 2021
K22×C17	RIL	200	4	SNP	2	Starch content (SC) (2)	2013-2014	China	Hu et al 2021
K22×BY815	RIL	200	18	SNP	9	Starch content (SC) (9)	2013-2014	China	Hu et al 2021
DE3×BY815	RIL	200	14	SNP	7	Starch content (SC) (7)	2013-2014	China	Hu et al 2021
BY815×KUI3	RIL	200	10	SNP	5	Starch content (SC) (5)	2013-2014	China	Hu et al 2021
KUI3×B77	RIL	200	8	SNP	4	Starch content (SC) (4)	2013-2014	China	Hu et al 2021
Oh51Ao2×Oh545o2	F2, F2:3	106	35	SSR	4	Elongation factor (4)	2000	China	Wu et al 2002
Oh51Ao2×Oh545o2	F2, F2:3	106	28	SSR	6	Free fatty acids (6)	2000	China	Wu et al 2002
MBS847×F-2	RIL	145	49	CAPS	72	ADPglucose pyrophosphrylase activity (AGPase) (9),Fructose (FRU) (13), Fresh weight (FW) (11), Glucose (GLU) (15), activity of cytosolic invertase (INCY) (5), activity of vacuolar invertase (INVA) (4), Starch (STAR) (4), Sucrose (SUC) (8), Sucrose synthase (SUSY) (3)	1994	France	Thevenot et al 2004
B73×Mo17	RIL	37	6	SSR	6	Iron in the grain (FeGB) (3), Total iron concentration in the grain (FeGC) (3)	2003	America	Lungaho et al 2011
CM105o2×CM105Mo2	IL	229	14	SSR	7	Kernel viterousness (7)	2001-2006	Arizona	Holding et al 2008
K0326Y×W64Ao2	RIL	229	6	SSR	6	Breakage mean (BM) (1), viterousness (VT) (3), Density (D) (2)	2004-2005	USA	Holding et al 2011
Io×F2	RIL	100	13	RFLP	13	Amylopectin (AP), Amylose (AM), Amylose/Amylopectin (AM/AP), Water soluble fraction (WSF)	1994-1995	France	Sene et al 2000
B73×Mo17	IL	265	170	SNP	86	Amylopectin (AP) (1), Kernel length (KL) (30), Kernel thickness (KT) (17), Kernel width (KW) (38)	2016	China	Liu et al 2016
Flint×Dent	DH	309	205	SSR	102	Gas production (GP) (55), Lower percentage of floury endosperm (PFE) (9), Higher percentage of hard endosperm (PFEG) (14), percentage of area of the hard endosperm of total endosperm surface (PHE) (8), Percentage of hard endosperm of total grain area (PHEG) (8), vitreousness ratio surface hard: floury endosperm surface (VITR) (8)	2002	China	Leng et al 2019
K22×C17	F2	237	42	SNP	64	Gamma tocopherol (GTPH) (18), Alpha tocopherol (ATPH) (15), Total tocopherol (TT) (16), Alpha-gamma tocopherol (AGTPH) (15)	2009-2010	China	Xu et al 2012
K22×Dan340	F2	218	28	SNP	30	Gamma tocopherol (GTPH) (9), Alpha tocopherol (ATPH) (6), Total tocopherol (TT) (8), Alpha-gamma tocopherol (AGTPH) (7)	2009-2010	China	Xu et al 2012
Hi27×A272	F2:3	213	38	SNP	90	Alpha carotene (ACAR) (1), Lutein (LUT) (6), beta carotene (BCAR) (5), 15-Z-Betacarotene (15ZBCAR) (2), 13-Z-Betacarotene (13ZBCAR) (5), 9-Z-Betacarotene (9ZBCAR) (4), b-Cryptoxanthin (BCRY) (2), Zeaxanthin (ZEA) (6), Betacarotene+betacryptoxanthin (BCAR/BCRY) (3), contribution of betacryptoxanthin to provitamin A (BPVA) (3), Xanthophylls (XAN) (5), cis-beta carotene (CBCAR) (4), Provitamin A (PV…	2008	USA	Venado et al 2017
DEexp×C17	F2:3	103	56	SSR	57	Alphacroteonids (ACAR) (1), Betacarotenoids (BCAR) (8), Betacryptoxanthin (BCRY) (4), Colorless and colored carotenoids (C/CL) (11), Lutein (LUT) (3), Phytoene (PHY) (7), Relationship between phytoene, lutein and zeaxanthin (PHY/LUT/ZEA) (2), Phytofluene (PHYF) (4), Zeaxanthin (ZEA) (2), Relationship between zeaxanthin with lutein and betacarotene (ZEA/LUT/BCAR) (9), Zeinoxanthin (ZEX) (6)	2005	USA	Kandianis et al 2005
A619×SC55	F2:3	227	55	SSR	51	Alpha and beta brances croteonid (ABCAR) (5), Alphacarotenoid (ACAR) (2), Betacarotenoids (BCAR) (6), Betacryptoxanthin (BCRY) (5), Colorless and colored carotenoids (C/CL) (4), Lutein (LUT) (3), Phytoene (PHY) (5), Relationship between phytoene, lutein and zeaxanthin (PHY/LUT/ZEA) (5), Phytofluene (PHYF) (4), Zeaxanthin (ZEA) (4), Relationship between zeaxanthin with lutein and betacarotene (ZEA…	2005	USA	Kandianis et al 2005
