# Supplementary material for: Unravelling the genetic framework associated with grain quality and yield-related traits in maize (Zea mays L.)
Source: Front Genet. 2023 Aug 7;14:1248697. doi: 10.3389/fgene.2023.1248697 (PMC10440565; doi:10.3389/fgene.2023.1248697)
Supplement: Supplementary file 2 [file Table3.XLSX]

## Sheet: Table S3
Table S3: Summary of MQTLs associated with different quality and yield related traits in maize
MQTL name	chr	peak position	CI (95%)	From (cM)	To (cM)	Left marker	Right marker	marker position left	marker position right	No of QTLs involved	QTLs involved	average lod	average pve
MQTL1.1	1	175.8	0.47	175.565	176.035	PZE.101089121	PZE.101089182	80873141	80929129	64	qPAE1, qOPC1, qHKW1-1, qPFEG1-2, qHKW1-4, qFRU1, qPFEG1-1, qFeC1, qTCAR1, qOSC1, qKO1, qPFE1-2, qFW1, qTTPH1-1, qKT1, qEL1, qEOD1, qOC1-2, qBCRY-TCAR1-1, qKW1-3, qEEWR1-1, qEEWR1, qKW1-2, qGM1-1, qSC9-1, qKL1-1, qBCRP1, qSUC1, qCF1-1, qOC1, qPAL1, qBCRY-ZEA1-1, qBCRY-ZEA1, qGTPH1-1, qMg/PhC1-1, qMnC1-2, qHKW1, qHKW1-2, qINCY1, qSPC1, qHKW1-3, qMnC1-1, qCT1-1, qEW1, qLIO1, qMnC1, qEWLR1, qLIN1, qS…	4.53547	9.07281
MQTL1.2	1	208.42	0.74	208.05	208.79	PZE.101137456	PZE.101137930	177751819	178717894	27	qGP1-5, qEL1-2, qGP1-8, qGP1-3, qGP1-7, qKT1-4, qGP1-6, qPFEG1-3, qVITR-1, qOC1-3, qKW1-8, qKW1-7, qHKW1-6, qHKW1-5, qKW1-6, qKW1-5, qPH1-2, qPHE1, qZnC1-2, qKR1, qTEXT1, qLC1, qBCAR-BCRY1, qGLU1, qVT1-1, qVT1, qBCRY-PVA1	4.85111	6.68852
MQTL1.3	1	219.2	0.06	219.17	219.23	PZE.101144844	PZE.101144882	188049274	188060431	20	qGP1-2, qZnC1, qPAL1-2, qSFA1, qKW1-9, qMET/ATT1, qKL1-4, qKW1-1, qARA1, qSTOL1, qSC1-7, qPH1-3, qBPVA1, qKL1-3, qMET/TAA1, qTYR/TAA1, qXAN1, qCBCAR1, qBCAR1, q13ZBCAR1	4.6705	8.08
MQTL1.4	1	236.03	1.03	235.515	236.545	PZE.101147248	PZE.101147604	190735078	191483899	21	qSTAR1, qINCY1-1, qSC8-1, qGP1-4, qGP1-1, qMgC1, qKD1, qZnC1-1, qATPH1-1, qED1, qBCP1-1, qED1-1, qBCT1-1, qCT1-2, qMnC1-3, qRPE1, qRPE1-1, qGY1, qKL1, qPAC1, qPH1-4	5.29857	10.0224
MQTL1.5	1	254.31	3.44	252.59	256.03	PZE.101151259	PZE.101151880	194970516	195371988	3	qTCAR1-2qTCAR1-1qVT1-2	7.11	5.5
MQTL1.6	1	278.16	0.32	278	278.32	PZE.101163755	PZE.101167434	207095717	210753865	5	qOSC1-1, qTHR/ATT1-1, qZEA1, qZEX1, qLIO1-1	3.55	5.274
MQTL1.7	1	320.01	0.03	319.995	320.025	PZE.101181505	PZE.101181822	225943566	226296751	24	qGLX/TAA1, qLYS/ATT1, qVAL/BCAA1, qAT/TAA1, qARG/TAA1, qST/TAA1, qARG/GT1, qPT/TAA1, qPT/TAA1-1, qEEWR1-F222, qOC1-1, qGM1-3, qGM1-2, qHIS/TAA1, qHIS/TAA1-1, qARA1-1, qILE/ATT1-1, qEWLR1-1, qGLY/TAA1-1, qSER/TAA1, qGLY/TAA1, qCYS/ST1, qILE/TAA1, qKO1-1,	4.58083	8.70333
MQTL2.1	2	50.71	1.5	49.96	51.46	SYN31703	SYN31697	4211787	4220214	21	qSPC2, qLC2-5, qGP2-4, qINVA2, qFeC2-1, qEV2, qPHE2-1, qOLE2, qATPH2, qGP2-6, qPFE2-1, qTTPH2, qGTPH2, qPFEG2-2, qKWI2-1, qARG2, qEL2, qARG/TAA2, qKO2, qGP2-8, qPFEG2-1, qEL2-1, qPH2, qEW2, qAGTPH2, qPHEG2-1, qGP2-3, qKT2, qEOD2, qILE/ATT2, qGM2, qFeC2, qPRO/GT2, qVITR2-1, qGP2-1, qGY2, qEWP2, qEWLR2, qKT2-1, qARG/GT2, qEO2, qLC2-4, qEEWR2, qHKW2, qGLU2, qOPC2, qSER/ST2,	4.46936	7.71851
MQTL2.2	2	117.54	0.06	117.51	117.57	PZE.102027614	PZE.102028040	12810763	13293280	29	qPAL2, qSC2-5, qSC2-8, qSC2-2, qPC2-1, qASX/TAA2, qASX/TAA2-1, qPHE2-2, qPHEG2-2, qTHR/ATT2-1, qLC2-3, qPFE2-2, qOC2-10, qTHR/ATT2, qSC2-7, qPC2-5, qHKW2-2, qHKW2-1, qLC2, qVITR2-2, qFeC2-2, qFeC2-3, qZnC2, qPC2-6, qFW2, qSTAR2, qFW2-1, qFRU2, qFRU2-1,	4.03207	7.54379
MQTL2.3	2	128.63	0.85	128.205	129.055	PZE.102032198	PZE.102032511	15032622	15254987	19	qKD2, qKW2, qSC2-6, qSC2-4, qLC2-2, qSC2, qZEX2, qOC2-2, qACAR2, qPC2-4, qPC2-3, qLC2-1, qFAA2, qKW2-6, qHKW2-4, qMnC2-1, qMnC2, qOC2, qOC2-1,	5.49158	7.63158
MQTL2.4	2	137.43	0.05	137.405	137.455	PZE.102032348	PZE.102032550	15136052	15259064	13	qKW2-1, qSC2-9, qSC2-3, qPC2-2, qPC2, qEF1A2, qSC2-1, qZEA/LUT/BCAR2, qZEA2, qZEX2-1, qLINO2, qOC2-5, qILE/TAA2,	4.79231	10.7138
MQTL2.5	2	144.78	2.11	143.725	145.835	SYN3307	PZE.102033133	15281573	15698034	5	qFAA2-1, qFRU2-2, qGDR2-3, qKO2-1, qEO2-1,	5.168	6.37
MQTL2.6	2	152.38	0.67	152.045	152.715	PZE.102036427	SYN20384	18167560	18301493	17	qKW2-3, qKW2-2, qGM2-1, qKT2-2, qEOD2-1, qNC2-1, qNC2, qKW2-4, qPRO/GT2-2, qKL2-2, qKL2-1, qGP2-7, qMgC2, qBED2, qGDR2-4, qKW2-5, qGP2-2,	4.50235	7.36353
MQTL2.7	2	164.48	2.62	163.17	165.79	PZE.102037524	PZE.102039533	18766858	19986293	11	qPAC2, qPH2-2, qPH2-1, qGM2-2, qGM2-3, qGLY2, qMET2, qCu2, qTC2, qHKW2-3, qGM2-4,	5.94727	8.21091
MQTL2.8	2	188.6	0.86	188.17	189.03	PZE.102048896	PZE.102049009	27677097	28003879	23	qSPC2-1, qEWLR2-1, qMET/TAA2, qLYS/ATT2, qOSC2, qEW2-1, qKV2-1, qOPC2-1, qGP2-5, qKV2, qOLE2-1, qMET/ATT2, qPOC2, qEEWR2-1, qLIO2, qSOC2-1, qSOC2, qEO2-2, qSTE2, qKWI2, qGDR2, qGDR2-2, qGDR2-1,	3.93913	12.6157
MQTL2.9	2	240.92	0.11	240.865	240.975	PZE.102151194	PZE.102152020	198417147	199329426	10	qALA2, qGLY2-1, qPHE2, qATT2, qASX2, qASX2-1, qILE2, qARG2-1, qPALE2, qZnC2-1,	3.974	7.756
MQTL3.1	3	62.1	1.09	61.555	62.645	PZE.103022853	PZE.103024784	15064921	17294626	32	qHKW3-3, qKL3-3, qGPR3, qSC3-1, qGWP3, qSC3-3, qOLE3, qTEXT3-3, qSTE3, qKT3, qKW3-1, qKL3-2, qCuC3-2, qVITR3, qKL3-1, qHKW3, qHKW3-4, qSC3-2, qEWP3, qEWP3-1, qOPC3, qSTOL3, qPSC3, qPC3-3, qMgC3-2, qTEXT3, qSFA3, qHKW3-2, qHKW3-1, qKC3, qCuC3, qMgC3,	4.00188	9.13781
MQTL3.2	3	85.19	0.7	84.84	85.54	PZE.103087100	PZE.103087654	144296106	145524777	16	qGWP3-1, qGDR3-4, qGDR3-7, qAGTPH3, qGDR3-5, qGDR3-8, qC/CL3, qGDR3, qEO3-1, qMgC3-1, qPC3, qEOD3, qPRO/GT3, qLIO3, qGY3, qFAA3,	5.50188	8.78375
MQTL3.3	3	91.27	1.23	90.655	91.885	PZE.103094595	PZE.103098233	155709142	158555753	7	qASX3, qGLX3, qLEU3, qILE3, qBEH3, qARBE3, qPHE3,	3.90714	8.38571
MQTL3.4	3	93.51	0.99	93.015	94.005	PZE.103098779	PZE.103099492	159016079	159851756	13	qGDR3-1, qGDR3-9, qLEU/AT3, qGLX/TAA3, qPRO/GT3-1, qGLY/ST3, qILE/TAA3, qVAL/AT3, qGLY/ST3-1, qST/TAA3, qVITR3-1, qOPAC3, qTEXT3-1,	4.24385	8.48769
MQTL3.5	3	100.46	0.79	100.065	100.855	PZE.103105125	SYN9470	166431416	167517471	16	qLYS/ATT3, qLYS/TAA3, qVAL/AT3-1, qGLY/TAA3, qPC3-2, qPC3-1, qGT/TAA3, qSER/ST3, qOC3, qPRO/GT3-2, qLEU/BCAA3, qVAL/BCAA3, qPT/TAA3, qGLY/TAA3-1, qGLX/GT3, qACAR3,	4.825	10.49
MQTL3.6	3	110.39	0.78	110	110.78	SYN7432	SYN17589	176339089	176610629	28	qOC3-1, qSER/ST3-1, qLUT3, qSC3, qPT/TAA3-1, qGT/TAA3-1, qSER/ST3-2, qKV3, qLEU/TAA3, qOPAC3-1, qASX/ATT3-1, qASX/ATT3, qVAL/TAA3-1, qVAL/TAA3, qOIL3-1, qGLX/GT3-1, qGDR3-2, qSTOL3-1, qLEU/BCAA3-2, qLEU/BCAA3-1, qMET/TAA3-1, qMET/TAA3-2, qCYS/TAA3, qVAL/BCAA3-1, qVAL/BCAA3-2, qTEXT3-2, qKT3-1, qMET3,	4.34964	8.64964
MQTL3.7	3	130.35	1.27	129.715	130.985	SYN36301	SYN19590	187062547	187771581	1	qKW3	3.96	12
MQTL3.8	3	132.58	2.31	131.425	133.735	SYN36069	PZE.103132281	187772853	188392546	8	qGDR3-3, qGDR3-6, qGDR3-10, qEL3, qKR3, qGLX/TAA3-1, qILE/ATT3, qCF3-1,	4.22	7.18
MQTL3.9	3	149.46	1.94	148.49	150.43	SYN15020	PZE.103148803	202063264	202841937	2	qBCT3-1, qBEL3	3.23	6.7
MQTL4.1	4	42.34	3.74	40.47	44.21	PZE.104011650	PZE.104012876	10093693	11026983	6	qRPE4-4, qVAL/TAA4, qST/TAA4, qRPE4-1, qRPE4-2, qVAL/BCAA4,	3.59333	7.03833
MQTL4.2	4	57.17	2.09	56.125	58.215	SYN30707	PZE.104018218	17436104	18045964	3	qPHE/TAA4, qPRO/GT4, qVAL/AT4,	3.89667	8.12
MQTL4.3	4	68.72	3.83	66.805	70.635	PZE.104025199	SYN25839	29389077	37047994	1	qOPC4	2.74	3.8
MQTL4.4	4	74.43	3.55	72.655	76.205	SYN4255	PZE.104051715	41865431	81818690	11	qBGWP4, qASX/TAA4, qKT4, qPAE4, qBEL4, qED4, qBED4, qERN4, qCuC4-1, qMnC4-2, qKW4,	5.14545	9.68182
MQTL4.5	4	80.19	2.32	79.03	81.35	PZE.104073560	SYN27217	145267325	151775174	9	qEOD4, qEEWR4, qVITR4, qMgC4, qMnC4, qLIO4, qSC4, qPAE4-1, qPALE4,	3.98667	7.08889
MQTL4.6	4	93.67	2.51	92.415	94.925	PZE.104087271	PZE.104089707	161979125	165695100	11	qGY4, qSC4-1, qOC4, qHKW4, qKO4, qEV4, qEW4, qPAE4-2, qPALE4-1, qOC4-1, qBEL4-1,	3.68455	7.48455
MQTL4.7	4	102.76	2.69	101.415	104.105	PZE.104095117	PZE.104096024	171722931	172717735	4	qPC4, qKT4-1, qOSC4, qPAL4,	3.6875	4.83
MQTL4.8	4	110.08	0.42	109.87	110.29	PZE.104099262	SYN2321	175762982	177086245	6	qRPE4-3, qRPE4, qKW4-1, qLC4-1, qMET4, qLC4,	4.04333	6.37
MQTL5.1	5	71.2	2.7	69.85	72.55	SYN1422	PZE.105065855	58553493	67660323	24	qGTPH5, qKO5, qSC5-5, qSC5-1, qTTPH5, qAT5, qASX5, qTCAR5, qLEU5, qLEU5-1, qILE5, qMC5, qZnC5-1, qZnC5, qSC5-4, qBCAA5, qKT5-1, qTAA5, qAGTPH5, qSC5, qGY5-1, qPH5, qSC5-3, qKW5-1,	4.74917	8.85292
MQTL5.2	5	84.04	2.54	82.77	85.31	PZE.105104560	SYN27037	158861365	164165600	8	qPH5-1, qFAA5, qKW5, qKT5-2, qHKW5, qKL5, qKC5, qNC5,	3.74875	9.82375
MQTL5.3	5	115.02	1.48	114.28	115.76	SYN34081	SYN32728	193968800	194761849	8	qGM5, qZnC5-3, qPC5, qZnC5-4, qZnC5-5, qMgC5, qMgC5-1, qZnC5-2,	4.355	11.26
MQTL6.1	6	14.99	1.75	14.115	15.865	PZE.106010058	PZE.106016518	28125275	39079973	4	qBCRY-ZEA6-1, qBCAR-BCRY6-1, qBCRY-TCAR6-1, qBCRY-PVA6-1,	6.68	5.015
MQTL6.2	6	20.53	0.2	20.43	20.63	PZE.106040093	PZE.106040089	88901790	89285744	18	qMET/TAA6, qPRO/TAA6, qPRO/GT6, qBCAR-BCRY/ZEA6, qBCRP6, qPRO/TAA6-1, qGLY6, qLUT6, qBCAR6, qACAR6, qTHR6, qGWP6, qEWP6, qEWP6-1, qGWP6-2, qGWP6-1, qZEA6, qTCAR6,	5.13	8.87389
MQTL6.3	6	22.65	0.78	22.26	23.04	PZE.106042592	SYN11803	92156947	92777087	1	qDTPH6	6.61	9.61
MQTL6.4	6	37	0.78	36.61	37.39	PZE.106054493	PZE.106054987	105248303	105578432	23	qGDR6-1, qSTE6, qOC6-2, qOPC6, qOC6-4, qOLE6, qOC6-1, qLIO6, qKWI6-5, qSC6-1, qOSC6, qEO6, qBEH6, qKO6, qLIG6, qSER/TAA6, qEOD6, qKT6, qOC6-3, qHKW6, qOLE6-1, qPAL6, qTC6,	4.66478	12.8722
MQTL6.5	6	46.98	1.02	46.47	47.49	PZE.106061929	PZE.106062506	112925058	113455963	1	qABCAR6	4.23	4.6
MQTL6.6	6	52.25	4.14	50.18	54.32	SYN23917	SYN7542	117981103	124715206	5	qCP6-1, qOC6, qPC6-2, qHKW6-4, qHKW6-6,	3.856	5.446
MQTL6.7	6	63.29	3.5	61.54	65.04	SYN32889	PZE.106087562	138897234	145285371	7	qPC6, qKWI6-4, qKT6-1, qLIO6-1, qOLE6-2, qSC6, qZnC6,	4.36429	9.60857
MQTL6.8	6	83.13	0.93	82.665	83.595	SYN16935	SYN30392	152470122	153450661	11	qPC6-1, qPAC6, qOPAC6, qACAR6-1, qHKW6-1, qED6, qVITR6, qSPC6, qBELI6, qTEXT6, qPSC6,	5.94091	14.1227
MQTL6.9	6	94.07	0.2	93.97	94.17	SYN23632	SYN14798	157072371	157760439	11	qTTPH6, qSTE6-1, qLIO6-2, qMgC6, qMgC6-1, qHKW6-3, qHKW6-2, qHKW6-5, qHKW6-7, qKC6, qKW6,	4.16636	8.34
MQTL7.1	7	43.6	1.01	43.095	44.105	PZE.107012778	PZE.107022429	9263641	22514171	50	qPH7-1, q15ZBCAR7, qTTPH7, qGM7-1, qSER7, qSPC7, qPH7-3, qLUT7-1, qPGEG7, qPT7, qLEU7, qPT7-1, qFW7-2, qGLX7, qARA7, qFRU7, qGM7-3, qLC7, q9ZBCAR7-1, qGY7, qGGATTRI7, qGLY/ST7, qGM7, qAGTPH7, qDTPH7, qGTTRI7, qPH7-2, q9ZBCAR7, qFeC7, qKL7-1, qGM7-4, qFW7, qPHE7-1, qPH7, qCuC7, qFW7-1, qTC7, qMC7, qGTPH7, qBCRY-PVA7, qGLU7, qKT7-1, qTTTTRI7, qERN7, qLEU7-1, qGP7-3, qPHEG7, qPFEG7, qPC7, qPFE7,	4.4218	8.3072
MQTL7.2	7	73.96	0.31	73.805	74.115	SYN38698	PZE.107067681	124251759	124544088	20	qHKW7, qBCRP7, qZEA7, qERN7-1, qLUT7, qZEA/LUT/BCAR7, qBCAR7, qGT/TAA7-1, qVITR7, qEF7, q100GW7, qGLX/GT7, qKV7-1, qST/TAA7, qTCAR7, qPHE7, qC/CL7, qGP7-2, qGLX/GT7-1, qGP7-6,	8.1425	14.064
MQTL7.3	7	91.83	0.5	91.58	92.08	PZE.107078060	PZE.107078061	133086993	133089042	32	qGP7-4, qGP7-7, qKW7-8, qKW7-7, qARG/TAA7, qKW7-2, qILE/BCAA7, qLYS/TAA7, qKW7, qLEU/BCAA7, qST/TAA7-1, qGLX7-1, qTHR/TAA7, qAT/TAA7, qKV7, qKW7-10, qLIO7, qOLE7, qKW7-5, qKW7-4, qSFA7, qFeC7-1, qLYS/TAA7-1, qGP7-1, qKW7-1, qKW7-6, qKW7-3, qKW7-9, qGP7-8, qGP7-5, qPT/TAA7, qSC7,	4.79375	10.4706
MQTL7.4	7	98.16	0.54	97.89	98.43	PZE.107078060	PZE.107078061	133086993	133089042	41	qHKW7-1, qHKW7-3, qEL7, qKWI7, qKWI7-1, qKV7-3, qKV7-2, qKT7, qPHE/TAA7, qTCAR7-1, qCP7-1, qZEA7-1, qBCF7-1, qZnC7, qPAL7, qFAA7, qEW7, qASX/ATT7-1, qILE/ATT7, qGLY/TAA7, qPT/TAA7-1, qASX/ATT7, qARG/GT7, qLEU/BCAA7-1, qVAL/AT7, qAT7-7, qLEU/AT7, qBCAA7, qGLY/ST7-1, qCYS/TAA7, qGLX/TAA7, qSER/ST7, qLYS/ATT7, qALA/AT7, qLEU/TAA7, qLEU/TAA7-1, qVAL/BCAA7, qAT/TAA7-1, qVAL/TAA7, qPHE/TAA7-1, qPAC7,	4.99829	10.442
MQTL7.5	7	126.14	1.22	125.53	126.75	SYN34489	PZE.107127494	170003784	153696304	9	qVT7-1, qEWLR7, qPHE/PT7, qILE/ATT7-1, qTYR/PT7, qPRO/TAA7, qPC7-1, qPHE/TAA7-2, qARG7,	12.2489	11.2022
MQTL7.6	7	140.37	2.01	139.365	141.375	SYN18027	PZE.107111553	153859894	161660724	5	qPRO/GT7, qPRO/GT7-1, qMET/TAA7, qPAL7-1, qLYS7,	4.008	7.78
MQTL7.7	7	150.06	0.03	150.045	150.075	SYN15451	PZE.107112903	161843901	161988581	3	qOC7-4, qSC7-3, qPC7-4,	3	10
MQTL7.8	7	162.61	4.43	160.395	164.825	PZE.107118042	SYN19370	165060760	165878679	3	qOC7, qASX/TAA7-1, qATT/TAA7,	4.32	10.11
MQTL7.9	7	214.44	1.04	213.92	214.96	SYN32828	SYN32831	173019935	173191703	10	qHKW7-2, qHKW7-4, qEL7-2, qEL7-1, qTHR/ATT7, qGPR7, qASX/TAA7, qLP7, qRKN7, qSC7-1,	3.939	6.584
MQTL8.1	8	31.88	1.71	31.025	32.735	SYN22839	PZE.108008540	8138391	8559047	20	qSPC8, qTCAR8-2, qBCRY-TCAR8, q13ZBCAR8-1, qBCRY-PVA8, qPVA8-2, qTCAR8-1, qBCAR-BCRY8-2, qCBCAR8, q9ZBCAR8-1, qGTPH8, qATPH8, qTTPH8, qBCAR8-1, qDTPH8, qSTE8, qEO8, qBCRY-TCAR8-1, qPVA8-1, q13ZBCAR8,	5.9525	10.7185
MQTL8.2	8	39.87	1.09	39.325	40.415	PZE.108011210	SYN3396	11665850	12564698	9	qZEA8-1, q9ZBCAR8, qBCAR8, qXAN8-1, qPVA8, qBCRY-ZEA8-1, qBCAR-BCRY8-1, qBCAR-BCRY8, qZEA8,	4.85	7.21556
MQTL8.3	8	52.64	0.59	52.345	52.935	SYN10980	PZE.108021117	18894341	20086739	8	qXAN8, qTC8, qPRO8, qBED8-1, qMC8, qBCRY-ZEA8, qB100GW8, qPVA/ZEA8,	5.52625	10.1237
MQTL8.4	8	57.23	0.6	56.93	57.53	PZE.108021868	SYN11424	20701413	21828903	7	qLC8, qBRKN8, qBED8, qBGWP8, qGDR8-2, qGDR8, qOC8,	6.22286	12.0357
MQTL8.5	8	67.59	0.35	67.415	67.765	PZE.108045800	ZM013258.0820	75121464	75508219	15	qEO8-1, qPAL8, qOLE8, qED8, qEOD8, qKO8, qTC8-1, qGDR8-3, qGDR8-1, qLIO8, qGY8, qOC8-1, qOC8-3, qBCRP8, qSC8-3,	3.78467	7.13133
MQTL8.6	8	70.74	1.73	69.875	71.605	PZE.108053528	PZE.108055738	95047483	99909257	6	qSC8, qVITR8, qTEXT8, qPC8, qOPAC8, qCP8-1,	5.27667	11.2783
MQTL8.7	8	80.55	0.19	80.455	80.645	SYN19060	SYN3623	109487024	110720657	14	qPC8-1, qSC8-5, qEL8, qTCAR8, qOC8-2, qSC8-7, qSC8-6, qSC8-1, qKR8, qSC8-4, qSC8-2, qKR8-2, qFeC8, qKR8-1,	3.47929	9.56714
MQTL9.1	9	29.09	1.75	28.215	29.965	SYN5760	PZE.109009248	9817431	10099853	6	qZEX9, qGP9-3, qKW9, qBCAR9, qGP9-6, qSC9-8,	4.46333	7.40833
MQTL9.2	9	52.63	1.33	51.965	53.295	PZE.109016955	SYN7177	17014966	18252091	18	qEWP9-1, qEWP9, qOC9, qOC9-1, qLIO9, qOLE9, qPSC9, qPAL9, qSTE9, qTTPH9, qGY9, qGY9-1, qSC9-6, qKT9, qKL9, qATPH9, qSC9-7, qKR9,	3.505	8.82722
MQTL9.3	9	67.38	0.76	67	67.76	PZE.109037850	PZE.109050242	56357591	88368998	12	qSC9, qZEA/LUT/BCAR9, qSC9-9, qKL9-2, qSC9-4, qSC9-3, qSC9-2, qPC9, qKT9-1, qKL9-1, qSC9-5, qKL9-3,	4.14333	7.90083
MQTL9.4	9	91.3	3.47	89.565	93.035	PZE.109086708	SYN7735	135711853	137747588	3	qPhC9, qKW9-1, qMg/PhC9,	5.93667	9.15333
MQTL9.5	9	149.18	10	144.18	154.18	PZE.109115955	SYN13950	153083497	154292213	1	qMg/PhC9-1	5.02	7.6
MQTL9.6	9	192	4.16	189.92	194.08	PZE.109122220	IDP1419	156783205		1	qMgC9	7.96	12.1
MQTL10.1	10	11.46	5.41	8.755	14.165	SYN12397	SYN4471	2794488	4677907	2	qPC10, qATPH10,	4.335	6.105
MQTL10.2	10	39.58	0.35	39.405	39.755	PZE.110019647	PZE.110019881	24612831	24910346	7	qMgC10, qKO10, qPAL10, qOC10, qKT10-1, qEEWR10, qKT10,	3.44857	8.50571
MQTL10.3	10	43.7	2.47	42.465	44.935	PZE.110036877	SYN11559	70353356	83686802	5	qSOC10, qOPC10, qOSC10, qBCRP10, qACAR10,	4.84	6.48
MQTL10.4	10	51.38	1.86	50.45	52.31	PZE.110058869	SYN15904	113158578	120693997	3	qDTPH10, qKT10-2, qPC10-3,	3.59667	3.86
MQTL10.5	10	53.97	0.64	53.65	54.29	PZE.110067406	PZE.110069821	123975464	126909742	1	qZEA/LUT/BCAR10	4.1	16.3
MQTL10.6	10	55.87	0.49	55.625	56.115	SYN18868	PZE.110071471	127381176	127833302	10	qTC10, qRPE10-1, qEL10-1, qSC10, qEL10, qBCAR10, qZEA10, qTCAR10, qZnC10-1, qZnC10,	4.878	9.047
MQTL10.7	10	88.27	1.72	87.41	89.13	SYN21829	SYN6064	142219662	142822490	9	qKV10-9, qKV10-8, qKW10-7, qRPE10, qRPE10-2, qEWP10, qKW10-2, qGWP10, qKV10-1,	4.29333	11.7344
MQTL10.8	10	105.08	0.72	104.72	105.44	SYN12664	SYN11747	145604979	145904353	28	qKV10-4, qKV10-6, qKV10, qKV10-20, qKV10-17, qKV10-18, qKV10-16, qKW10-6, qKV10-13, qKV10-14, qKV10-11, qKV10-5, qKV10-7, qKW10-8, qKW10-10, qKW10-9, qKV10-19, qKW10-4, qKV10-15, qKW10-3, qKV10-12, qKV10-10, qKV10-3, qKL10, qKV10-2, qKW10-1, qKW10-5, qKWI0,	5.51679	21.4086
			1.5956							965
Total number of QTLs utilized for projection
Total number of QTLs projected = 965 + QTLs not involved in any MQTLs
QTLs involved in MQTLs
Singletons	7
