# Supplementary material for: Unravelling the genetic framework associated with grain quality and yield-related traits in maize (Zea mays L.)
Source: Front Genet. 2023 Aug 7;14:1248697. doi: 10.3389/fgene.2023.1248697 (PMC10440565; doi:10.3389/fgene.2023.1248697)
Supplement: Supplementary file 4 [file Table6.XLSX]

## Sheet: Table S6
Table S6: Comparison of our study with the previous published studies
Data description	Jin et al 2013	Dong et al 2015	Chen et al 2017	Zhou et al 2020	Current study (Sethi et al.)	Remarks
Number of traits considered	2	4	14	10	48 Yield+ 68 protein + 23 Oil + 13 Sugars + 25 Carotenoids + 10 Tocopherols + 16 metals + 6 associated traits	In comparison to the previous study, we took into account QTLs associated with more parameters.
Yield associated Trait-parameters	NA	NA	Grain yield, cob weight, kernel row number, cob diameter, ear length, ear diameter, kernel length, kernel width, kernel thickness, kernel number, kernel weight, kernel ratio, kernel volume,	grain yield, ear weight per plant, ear length, ear diameter, cob diameter, kernel row number, kernel number per row, grain weight, kernel length, kernel thickness	100-grain weight, Breakage mean, Density, Ear Diameter, embryo-to-endosperm weight ratio, embryo length, ear length, row number per ear, embryo volume, embryo width, embryo width-to-length ratio, Ear Weight per plant, Grain Drying Rate, Grain moisture, Gas production in ml/200 mg dry matter, grains per row, grain weight per ear, Grain Yield per plant, Kernel Density, kernel depth, Kernel Length, …	Both quality and yield associated traits were considered in present study
Quality associated Trait-parameters	Zinc and Iron	Starch, protein, oil and lysine concentration	NA	NA	Arachidic, arachidic/behenic, behenic, behenic/lignoceric, embryo oil content, embryo oil density, kernel oil content, lignoceric, linoleic, linoleic/linolenic, linolenic, oil Content, oil related traits, Oleic acid, oleic/linoleic, palmitoleic, palmitic, palmitic/palmitoleic, palmitic/stearic, saturated fatty acids, stearic/arachidic, stearic, stearic/oleic, alanine, alanine/pyruvate derived ami…	Both quality and yield associated traits were considered in present study
Number of studies considered	5	3 generations	33	56 (1992-2018)	56 studies from 1998 to 2021	In contrast to the meta-analysis study by we took into account almost all of the QTL mapping studies published until January 2023.
Number of QTLs collected	54	76	999	1177	2974	An increase in the number of QTLs used for meta-QTL analysis can significantly reduce the size of the CI of MQTLs and improve the accuracy of the prediction of MQTLs
Linkage maps considered for the construction of consensus map	IBM2 2008 Neighbors	two genetic linkage maps constructed using the F2: and BC2F2:3 populations derived from the same two inbreds, dent corn inbred D232 and popcorn inbred N04	IBM2 2008 Neighbors	IBM2 2008 Neighbors	two high resolution, mixed marker (RFLP, SSR, SNP and INDELS) linkage maps i.e ‘ISU Integrated IBM 2009’ and IBM2 (intermated B73/Mo17)	high-quality linkage maps were used in present study in comparison to previous reports
Number of markers in the consensus map	19148 markers	not discussed	19148 markers	19148 markers	57523 markers	large number of markers were used in present study as compared to the previous study
Number of QTLs involved in the MQTLs	28	76	999	608	965 QTLs	The greater the number of QTLs, the more precise the prediction of MQTLs
Number of MQTLs	10	15	76	135	68 MQTLs
Validation of MQTLs with MTAs available from earlier GWAS	not discussed	not discussed	not discussed	NA	As many as 47 MQTLs were validated with the GWAS based MTAs	MQTL validation using GWAS-based MTAs was done only in our study
Average CI of MQTLs	not discussed	not discussed	not discussed	not discussed	1.59 cM	NA
CI reduction	not discussed	not discussed	not discussed	not discussed	6.11-fold	NA
Reduction in number of QTLs	2.8	5.05	13.14	4.5	14.05	We observed significant reduction in the number of QTLs after meta-analysis
Accuracy of physical positions	not discussed	Less accurate	not discussed	not discussed	Comparatively more accurate	More SNPs were present in consensus maps, allowing us to obtain more precise physical positions
Genomic regions covered by individual MQTL	not discussed	not discussed	not discussed	not discussed	The physical confidence CI of MQTLs varied from 2049 bp (MQTL7.3) to 39.95 Mb (MQTL 4.4)), with a mean physical CI of 3.30 Mb.	Precise physical positions led to the identification of high-confidence candidate genes
Selection of breeder friendly-MQTLs	There was no selection of BF-MQTLs	There was no selection of BF-MQTLs	There was no selection of BF-MQTLs	There was no selection of BF-MQTLs	We used a unique criterion to selected 10 BF-MQTLs	High-confidence of MQTLs led to the identification of high confidence candidate genes
Genomic regions considered for gene mining	NA	NA	25	all BF-MQTLs were considered and 20 genes were identified	Only BF-MQTLs were considered for gene mining and 59 genes were identified	NA
orthologues in wheat	NA	NA	NA	NA	150 orthologues were identified
orthologues in rice	NA	NA	10	65	42 orthologues were identified
References:
Zhou, Z., Li, G., Tan, S., Li, D., Weiß, T. M., Wang, X., ... & Liu, W. (2020). A QTL atlas for grain yield and its component traits in maize (Zea mays). Plant Breeding, 139(3), 562-574.
Dong, Y., Zhang, Z., Shi, Q., Wang, Q., Zhou, Q., & Li, Y. (2015). QTL identification and meta-analysis for kernel composition traits across three generations in popcorn. Euphytica, 204, 649-660.
Jin, T., Zhou, J., Chen, J., Zhu, L., Zhao, Y., & Huang, Y. (2013). The genetic architecture of zinc and iron content in maize grains as revealed by QTL mapping and meta-analysis. Breeding Science, 63(3), 317-324.
Chen, L., An, Y., Li, Y. X., Li, C., Shi, Y., Song, Y., ... & Li, Y. (2017). Candidate loci for yield-related traits in maize revealed by a combination of metaQTL analysis and regional association mapping. Frontiers in Plant Science, 8, 2190.
