# Supplementary material for: Unravelling the genetic framework associated with grain quality and yield-related traits in maize (Zea mays L.)
Source: Front Genet. 2023 Aug 7;14:1248697. doi: 10.3389/fgene.2023.1248697 (PMC10440565; doi:10.3389/fgene.2023.1248697)
Supplement: Supplementary file 5 [file Table4.XLSX]

## Sheet: Table S4
Table S4 Comparison of MQTLs with MTAs
trait	Reference	Significant markers	Chromosome	Physical position (Mb)	Associated traits	Candidate gene	RefGen_v2 Annotated Gene description	Co-located MQTLs
grain quality	Fang et al. (2021)	chr6.S_164986578	6	164986578	C22:0/C24:0	GRMZM2G101515	-	NA
grain quality	Fang et al. (2021)	chr6.S_164986588	6	164986588	C22:0/C24:0	GRMZM2G101516	-	NA
grain quality	Fang et al. (2021)	chr6.S_164989185	6	164989185	C22:0/C24:0	GRMZM2G101517	-	NA
grain quality	Fang et al. (2021)	chr6.S_164992835	6	164992835	C22:0/C24:0	GRMZM2G101518	-	NA
grain quality	Fang et al. (2021)	chr9.S_86862583	9	86862583	C18:0/C20:0	GRMZM2G022558	-	MQTL9.3
grain quality	Fang et al. (2021)	chr9.S_86863679	9	86863679	C18:0/C20:0	GRMZM2G022559	-	MQTL9.3
grain quality	Fang et al. (2021)	chr9.S_86864201	9	86864201	C18:0/C20:0	GRMZM2G022560	-	MQTL9.3
grain quality	Fang et al. (2021)	chr9.S_86864208	9	86864208	C18:0/C20:0	GRMZM2G022561	-	MQTL9.3
grain quality	Fang et al. (2021)	chr9.S_86864276	9	86864276	C18:0/C20:0	GRMZM2G022562	-	MQTL9.3
grain quality	Fang et al. (2021)	chr9.S_86864402	9	86864402	C18:0/C20:0	GRMZM2G022563	-	MQTL9.3
grain quality	Fang et al. (2021)	chr9.S_86864550	9	86864550	C18:0/C20:0	GRMZM2G022564	-	MQTL9.3
grain quality	Fang et al. (2021)	chr9.S_86864591	9	86864591	C18:0/C20:0	GRMZM2G022565	-	MQTL9.3
grain quality	Fang et al. (2021)	chr9.S_86864813	9	86864813	C18:0/C20:0	GRMZM2G022566	-	MQTL9.3
grain quality	Fang et al. (2021)	chr9.S_86865185	9	86865185	C18:0/C20:0	GRMZM2G022567	-	MQTL9.3
grain quality	Fang et al. (2021)	chr9.S_86865401	9	86865401	C18:0/C20:0	GRMZM2G022568	-	MQTL9.3
grain quality	Fang et al. (2021)	chr9.S_86865402	9	86865402	C18:0/C20:0	GRMZM2G022569	-	MQTL9.3
grain quality	Fang et al. (2021)	chr9.S_86865440	9	86865440	C18:0/C20:0	GRMZM2G022570	-	MQTL9.3
grain quality	Fang et al. (2021)	chr9.S_86865549	9	86865549	C18:0/C20:0	GRMZM2G022571	-	MQTL9.3
grain quality	Fang et al. (2021)	chr9.S_86866533	9	86866533	C18:0/C20:0	GRMZM2G022572	-	MQTL9.3
grain quality	Fang et al. (2021)	chr9.S_86866779	9	86866779	C18:0/C20:0	GRMZM2G022573	-	MQTL9.3
grain quality	Fang et al. (2021)	chr9.S_86866790	9	86866790	C18:0/C20:0	GRMZM2G022574	-	MQTL9.3
grain quality	Fang et al. (2021)	chr9.S_86866892	9	86866892	C18:0/C20:0	GRMZM2G022575	-	MQTL9.3
grain quality	Fang et al. (2021)	chr9.S_86867048	9	86867048	C18:0/C20:0	GRMZM2G022576	-	MQTL9.3
grain quality	Fang et al. (2021)	chr9.S_86867056	9	86867056	C18:0/C20:0	GRMZM2G022577	-	MQTL9.3
grain quality	Fang et al. (2021)	chr9.S_86867057	9	86867057	C18:0/C20:0	GRMZM2G022578	-	MQTL9.3
grain quality	Fang et al. (2021)	chr9.S_86867062	9	86867062	C18:0/C20:0	GRMZM2G022579	-	MQTL9.3
grain quality	Fang et al. (2021)	chr9.S_86867121	9	86867121	C18:0/C20:0	GRMZM2G022580	-	MQTL9.3
grain quality	Fang et al. (2021)	chr9.S_86867177	9	86867177	C18:0/C20:0	GRMZM2G022581	-	MQTL9.3
grain quality	Fang et al. (2021)	chr9.S_86867360	9	86867360	C18:0/C20:0	GRMZM2G022582	-	MQTL9.3
grain quality	Fang et al. (2021)	chr9.S_86867781	9	86867781	C18:0/C20:0	GRMZM2G022583	-	MQTL9.3
grain quality	Fang et al. (2021)	chr9.S_86867912	9	86867912	C18:0/C20:0	GRMZM2G022584	-	MQTL9.3
grain quality	Fang et al. (2021)	chr9.S_86868060	9	86868060	C18:0/C20:0	GRMZM2G022585	-	MQTL9.3
grain quality	Fang et al. (2021)	chr9.S_86868468	9	86868468	C18:0/C20:0	GRMZM2G022586	-	MQTL9.3
grain quality	Fang et al. (2021)	chr9.S_86868876	9	86868876	C18:0/C20:0	GRMZM2G022587	-	MQTL9.3
grain quality	Fang et al. (2021)	chr9.S_86869356	9	86869356	C18:0/C20:0	GRMZM2G022588	-	MQTL9.3
grain quality	Fang et al. (2021)	chr9.S_86869371	9	86869371	C18:0/C20:0	GRMZM2G022589	-	MQTL9.3
grain quality	Fang et al. (2021)	chr9.S_86869839	9	86869839	C18:0/C20:0	GRMZM2G022590	-	MQTL9.3
grain quality	Fang et al. (2021)	chr9.S_86869933	9	86869933	C18:0/C20:0	GRMZM2G022591	-	MQTL9.3
grain quality	Fang et al. (2021)	chr9.S_86869999	9	86869999	C18:0/C20:0	GRMZM2G022592	-	MQTL9.3
grain quality	Li et al. (2013)	M1c16370466	1	16370466	oil content	GRMZM2G080524	Epoxide hydrolase	NA
grain quality	Li et al. (2013)	M1c17643572	1	17643572	oil content	GRMZM2G410515	Phytoene desaturase	NA
grain quality	Li et al. (2013)	PZE-101132612	1	170961674	oil content	GRMZM2G115615	Tetratrico peptide repeat	NA
grain quality	Li et al. (2013)	M1c248149904	1	248149904	oil content	GRMZM2G110298	Acyl carrier protein, ACP30,53,54	NA
grain quality	Li et al. (2013)	PZE-102073982	2	54358837	oil content	GRMZM2G134432	Phosphatidylinositol 3 kinase, PI3Ks	NA
grain quality	Li et al. (2013)	M2c149517635	2	149517635	oil content	GRMZM2G079236	Long-chain Acyl-CoA synthetase	NA
grain quality	Li et al. (2013)	M3c166664152	3	166664152	oil content	GRMZM2G176542	Triglyceride lipases	MQTL3.5
grain quality	Li et al. (2013)	M3c167431166	3	167431166	oil content	GRMZM2G118423	Oxidoreductase Activity, cytochrome P450	MQTL3.5
grain quality	Li et al. (2013)	M3c178136002	3	178136002	oil content	GRMZM2G083195	Glycerol-phosphate acyltransferase	NA
grain quality	Li et al. (2013)	M4c6601732	4	6601732	oil content	GRMZM2G133675	Regulation of Transcription	NA
grain quality	Li et al. (2013)	M4c32810884	4	32810884	oil content	GRMZM5G847159	Oxidoreductase Activity, cytochrome P450	Singleton2
grain quality	Li et al. (2013)	M4c165680223	4	165680223	oil content	GRMZM2G122767	ATP binding	MQTL4.6
grain quality	Li et al. (2013)	M4c165969105	4	165969105	oil content	GRMZM2G125268	aldehyde dehydrogenase	MQTL4.6
grain quality	Li et al. (2013)	M4c228013669	4	228013669	oil content	GRMZM2G092321	Unknown	NA
grain quality	Li et al. (2013)	M4c236185943	4	236185943	oil content	GRMZM2G041060	Unknown	NA
grain quality	Li et al. (2013)	M5c15700222	5	15700222	oil content	GRMZM2G065194	short chain dehydrogenase/reductase	NA
grain quality	Li et al. (2013)	M5c15800012	5	15800012	oil content	GRMZM2G439195	Maize nicotianamine synthase	NA
grain quality	Li et al. (2013)	M5c25549428	5	25549428	oil content	GRMZM2G035779	Hydrolase activity	NA
grain quality	Li et al. (2013)	M6c104859429	6	104859429	oil content	GRMZM2G169089	Diglyceride acyltransferase	MQTL6.4
grain quality	Li et al. (2013)	M7c109329336	7	109329336	oil content	GRMZM2G092550	Phosphatidylinositol 3 kinase, PI3Ks	NA
grain quality	Li et al. (2013)	M8c21615641	8	21615641	oil content	GRMZM2G136072	Oxidoreductase	MQTL8.3, MQTL8.4
grain quality	Li et al. (2013)	M8c38521846	8	38521846	oil content	GRMZM2G003022	COPII-coated vesicles	NA
grain quality	Li et al. (2013)	M8c100960678	8	100960678	oil content	GRMZM2G052855	Unknown	MQTL8.6
grain quality	Li et al. (2013)	M10c16487751	10	16487751	oil content	GRMZM2G169240	fatty acid desaturase 1	NA
grain quality	Li et al. (2013)	M10c26483664	10	26483664	oil content	GRMZM2G162972	Unknown	MQTL10.2
grain quality	Li et al. (2013)	PZE-110061746	10	116894888	oil content	GRMZM5G828253	cytochrome P450	MQTL10.4
grain quality	Liu et al. (2016)	SNP7734	1	221692762	Starch content	GRMZM2G163437	-	NA
grain quality	Liu et al. (2016)	SNP13250	2	228139535	Starch content	GRMZM2G538593	-	NA
grain quality	Liu et al. (2016)	SYN1878	5	203715375	Starch content	GRMZM5G859785	-	NA
grain quality	Liu et al. (2016)	SNP44612	5	203723945	Starch content	GRMZM2G045404	-	NA
grain yield	Ma et al. (2021)	S1_10685412	1	10685412	kernel row number	Zm00001d027671	-	NA
grain yield	Ma et al. (2021)	S1_47210783	1	47210783	hundred kernel weight	Zm00001d028812	-	NA
grain yield	Ma et al. (2021)	S1_69620597	1	69620597	ear length	Zm00001d029416	-	NA
grain yield	Ma et al. (2021)	S1_179199207	1	179199207	kernel row number	Zm00001d031137, Zm00001d031138	-	MQTL1.2
grain yield	Ma et al. (2021)	S1_233432714	1	233432714	ear diameter	Zm00001d032659, Zm00001d032661	-	MQTL1.7
grain yield	Ma et al. (2021)	S2_118387989	2	118387989	ear diameter	Zm00001d004568, Zm00001d004571	-	NA
grain yield	Ma et al. (2021)	S2_118390724	2	118390724	ear diameter	Zm00001d004568, Zm00001d004571	-	NA
grain yield	Ma et al. (2021)	S2_118625688	2	118625688	ear diameter	Zm00001d004572, Zm00001d004573	-	NA
grain yield	Ma et al. (2021)	S2_118744667	2	118744667	ear diameter	Zm00001d004573, Zm00001d004574	-	NA
grain yield	Ma et al. (2021)	S3_53872814	3	53872814	Grain yield per plant	Zm00001d040612	-	NA
grain yield	Ma et al. (2021)	S3_62750920	3	62750920	ear weight	Zm00001d040748, Zm00001d040751	-	NA
grain yield	Ma et al. (2021)	S3_62750920	3	62750920	ear diameter	Zm00001d040748, Zm00001d040751	-	NA
grain yield	Ma et al. (2021)	S3_134708533	3	134708533	kernel row number	Zm00001d041715, Zm00001d041716	-	NA
grain yield	Ma et al. (2021)	S3_174651102	3	174651102	ear length	Zm00001d042631, Zm00001d042632	-	MQTL3.6
grain yield	Ma et al. (2021)	S4_86484873	4	86484873	kernel row number	Zm00001d050406, Zm00001d050409	-	NA
grain yield	Ma et al. (2021)	S4_117775505	4	117775505	ear length	Zm00001d050712, Zm00001d050714	-	NA
grain yield	Ma et al. (2021)	S4_135839291	4	135839291	kernel row number	Zm00001d050992	-	NA
grain yield	Ma et al. (2021)	S4_174433366	4	174433366	ear length	Zm00001d051912	-	MQTL4.7, MQTL4.8
grain yield	Ma et al. (2021)	S4_234082607	4	234082607	kernel row number	Zm00001d053559	-	NA
grain yield	Ma et al. (2021)	S7_13345176	7	13345176	ear diameter	Zm00001d019027, Zm00001d019028	-	MQTL7.1
grain yield	Ma et al. (2021)	S7_105588532	7	105588532	kernel row number	Zm00001d020310, Zm00001d020311	-	NA
grain yield	Ma et al. (2021)	S7_174915679	7	174915679	ear diameter	Zm00001d022310	-	MQTL7.9
grain yield	Ma et al. (2021)	S7_174915679	7	174915679	ear diameter	Zm00001d022310	-	MQTL7.9
grain yield	Ma et al. (2021)	S8_145121832	8	145121832	kernel row number	Zm00001d011266	-	NA
grain quality	Ndlovu et al. (2022)	S1_17679954	1	17679954	Protein content	GRMZM2G410623	Shoot apex and pollen development	NA
grain quality	Ndlovu et al. (2022)	S1_191845162	1	191845162	oil content	GRMZM2G026696	Unknown	MQTL1.4, MQTL1.5
grain quality	Ndlovu et al. (2022)	S1_209355590	1	209355590	oil content	GRMZM2G059138	Pollen and leaf development	MQTL1.6
grain quality	Ndlovu et al. (2022)	S1_214242607	1	214242607	Protein content	GRMZM2G127429	Aconitate hydratase activity	NA
grain yield	Ndlovu et al. (2022)	S1_279913054	1	279913054	Grain yield	GRMZM2G300990	Protein serine/threonine kinase activity	NA
grain quality	Ndlovu et al. (2022)	S2_20538422	2	20538422	oil content	GRMZM2G702954	Unknown	MQTL2.6, MQTL2.7
grain quality	Ndlovu et al. (2022)	S2_148879075	2	148879075	oil content	AC211891.4_FG001	Zinc ion binding	NA
grain quality	Ndlovu et al. (2022)	S2_174345463	2	174345463	Starch content	GRMZM2G033694	Histone-lysine N-methyltransferase activity	NA
grain quality	Ndlovu et al. (2022)	S2_174345465	2	174345465	Starch content	GRMZM2G033694	Histone-lysine N-methyltransferase activity	NA
grain yield	Ndlovu et al. (2022)	S3_2218349	3	2218349	Grain yield	GRMZM2G159307	ATP binding and magnesium chelatase activity	NA
grain quality	Ndlovu et al. (2022)	S3_169317292	3	169317292	oil content	GRMZM2G034423	Unknown	MQTL3.5
grain quality	Ndlovu et al. (2022)	S3_180044790	3	180044790	Starch content	GRMZM2G493214	Unknown	NA
grain yield	Ndlovu et al. (2022)	S3_220130640	3	220130640	Grain yield	GRMZM2G100911	Protein serine/threonine kinase activity	NA
grain yield	Ndlovu et al. (2022)	S4_240579103	4	240579103	Grain yield	GRMZM2G491366	Unknown	NA
grain quality	Ndlovu et al. (2022)	S5_10542862	5	10542862	Starch content	GRMZM2G114789	Nucleic acid-binding	NA
grain quality	Ndlovu et al. (2022)	S5_50087909	5	50087909	oil content	GRMZM2G132464	Hydrolase activity, hydrolyzing O-glycosyl compounds	NA
grain quality	Ndlovu et al. (2022)	S5_61427444	5	61427444	oil content	GRMZM2G417435	Shoot apex and pollen development	MQTL5.1
grain yield	Ndlovu et al. (2022)	S5_171518940	5	171518940	Grain yield	GRMZM2G043250	Zinc ion binding	NA
grain yield	Ndlovu et al. (2022)	S5_200110933	5	200110933	Grain yield	GRMZM2G144898	Sexual reproduction	NA
grain quality	Ndlovu et al. (2022)	S6_5158703	6	5158703	Starch content	GRMZM2G125138	Shoot apex and pollen development	NA
grain quality	Ndlovu et al. (2022)	S6_36950637	6	36950637	oil content	GRMZM2G571740	Unknown	MQTL6.1
grain quality	Ndlovu et al. (2022)	S6_60978968	6	60978968	Starch content	GRMZM2G171810	Unknown	NA
grain quality	Ndlovu et al. (2022)	S6_60978968	6	60978968	oil content	GRMZM2G171810	Unknown	NA
grain yield	Ndlovu et al. (2022)	S6_114082980	6	114082980	Grain yield	GRMZM2G165969	Serine-type endopeptidase activity	Singleton4
grain quality	Ndlovu et al. (2022)	S6_117596170	6	117596170	oil content	GRMZM2G505444	Unknown	MQTL6.6
grain quality	Ndlovu et al. (2022)	S6_150886775	6	150886775	oil content	GRMZM2G077789	DNA binding and pollen development	MQTL6.8
grain quality	Ndlovu et al. (2022)	S7_14465153	7	14465153	Starch content	GRMZM2G104325	ATP biosynthesis process	MQTL7.1
grain yield	Ndlovu et al. (2022)	S7_115546635	7	115546635	Grain yield	AC189790.2_FG003	Unknown	NA
grain quality	Ndlovu et al. (2022)	S8_3430590	8	3430590	Starch content	GRMZM2G013461	Cysteine-type endopeptidase inhibitor activity	NA
grain yield	Ndlovu et al. (2022)	S8_164576912	8	164576912	Grain yield	GRMZM2G121440	Shoot apex development	NA
grain quality	Ndlovu et al. (2022)	S9_1260192	9	1260192	oil content	GRMZM2G500782	Unknown
grain yield	Ndlovu et al. (2022)	S9_20607559	9	20607559	Grain yield	GRMZM2G391473	Protein serine/threonine kinase activity	MQTL9.2
grain quality	Ndlovu et al. (2022)	S10_114836465	10	114836465	Protein content	GRMZM2G049681	Shoot apex and pollen development	MQTL10.4
grain yield	Ndlovu et al. (2022)	S10_132510876	10	132510876	Grain yield	AC194695.3_FG003	Unknown	NA
grain yield	Ndlovu et al. (2022)	S10_138021889	10	138021889	Grain yield	GRMZM2G061287	Regulation of DNA-templated transcription	NA
grain yield	Qu et al. (2022)	Affx-291406950	1	8974336	kernel weight	Zm00001d027611	pentatricopeptide repeat-containing protein	NA
grain yield	Qu et al. (2022)	Affx-291383773	1	19400024	kernel thickness	Zm00001d027998	leucine-rich repeat extensin-like protein 3	NA
grain yield	Qu et al. (2022)	Affx-291390256	1	33464034	kernel length	Zm00001d028408	heat shock protein 26	NA
grain yield	Qu et al. (2022)	Affx-291443459	1	115518026	kernel weight	Zm00001d031522	auxin response factor 21	NA
grain yield	Qu et al. (2022)	Affx-291429145	1	178786938	kernel weight	Zm00001d028237	uncharacterized protein LOC103632821	MQTL1.2
grain yield	Qu et al. (2022)	Affx-291375641	2	190584813	hundred kernel weight	Zm00001d005752	uncharacterized protein	NA
grain yield	Qu et al. (2022)	Affx-291399559	2	229506045	kernel weight	Zm00001d004169	palmitoyltransferase ZDHHC20	NA
grain yield	Qu et al. (2022)	Affx-291381677	3	27905121	hundred kernel weight	Zm00001d044607	uncharacterized protein LOC103651651	NA
grain yield	Qu et al. (2022)	Affx-291398282	3	145210669	kernel thickness	Zm00001d041972	cellulose synthase-like protein G2	MQTL3.2
grain yield	Qu et al. (2022)	Affx-291402221	5	27377500	kernel length	Zm00001d017026	Ras-related protein Rab-2-B-like	NA
grain yield	Qu et al. (2022)	Affx-291407617	5	87482064	kernel thickness	Zm00001d018192	glutaredoxin 2	NA
grain yield	Qu et al. (2022)	Affx-291397929	6	159765889	kernel length	Zm00001d036024	N2-2 protein	MQTL6.9
grain yield	Qu et al. (2022)	Affx-291422408	6	224307693	kernel length	Zm00001d037052	putative ubiquitin-conjugating enzyme family	NA
grain yield	Qu et al. (2022)	Affx-291440710	7	181477160	kernel length/HKW	Zm00001d021873	uncharacterized protein LOC100277857	NA
grain yield	Qu et al. (2022)	Affx-291437566	9	64103454	kernel length	Zm00001d000184	Transcription factor MYBS3	MQTL9.3
grain quality	Suwarno et al. (2015)	S1_8945297	1	8945297	zeaxanthin	-	-	NA
grain quality	Suwarno et al. (2015)	S1_280088079	1	280088079	ß-carotene	-	-	NA
grain quality	Suwarno et al. (2015)	S2_9365226	2	9365226	ß-cryptoxanthin	-	-	NA
grain quality	Suwarno et al. (2015)	S2_16916669	2	16916669	ß-cryptoxanthin	HYD1	-	MQTL2.3, MQTL2.4, MQTL2.5, MQTL2.6
grain quality	Suwarno et al. (2015)	S2_44448492	2	44448492	zeaxanthin	-	-	NA
grain quality	Suwarno et al. (2015)	S2_57643868	2	57643868	zeaxanthin	ZEP1	-	NA
grain quality	Suwarno et al. (2015)	S2_207044142	2	207044142	ß-cryptoxanthin	GGPS1	-	NA
grain quality	Suwarno et al. (2015)	S2_212648728	2	212648728	ß-carotene	-	-	NA
grain quality	Suwarno et al. (2015)	S3_5777896	3	5777896	ß-cryptoxanthin	-	-	NA
grain quality	Suwarno et al. (2015)	S3_30009999	3	30009999	ß-cryptoxanthin	-	-	NA
grain quality	Suwarno et al. (2015)	S3_172381448	3	172381448	zeaxanthin	-	-	NA
grain quality	Suwarno et al. (2015)	S5_58706973	5	58706973	zeaxanthin	-	-	MQTL5.1
grain quality	Suwarno et al. (2015)	S5_184160168	5	184160168	ß-cryptoxanthin	-	-	NA
grain quality	Suwarno et al. (2015)	S5_196023723	5	196023723	zeaxanthin	-	-	MQTL5.3
grain quality	Suwarno et al. (2015)	S5_203698331	5	203698331	ß-cryptoxanthin	-	-	NA
grain quality	Suwarno et al. (2015)	S6_146033807	6	146033807	ß-cryptoxanthin	DXS1	-	MQTL6.7
grain quality	Suwarno et al. (2015)	S6_154891169	6	154891169	zeaxanthin	-	-	MQTL6.9
grain quality	Suwarno et al. (2015)	S7_124945321	7	124945321	zeaxanthin	-	-	MQTL7.2
grain quality	Suwarno et al. (2015)	S7_160069429	7	160069429	zeaxanthin	GGPS2	-	MQTL7.5, MQTL7.6, MQTL7.7
grain quality	Suwarno et al. (2015)	S8_8887117	8	8887117	ß-carotene	-	-	MQTL8.1
grain quality	Suwarno et al. (2015)	S9_566438	9	566438	zeaxanthin	-	-
grain quality	Suwarno et al. (2015)	S9_133887810	9	133887810	zeaxanthin	-	-	MQTL9.4
grain quality	Suwarno et al. (2015)	S9_151998412	9	151998412	ß-cryptoxanthin	CCD1/HYD5	-	Singleton5
grain quality	Suwarno et al. (2015)	S9_151998412	9	151998412	zeaxanthin	CCD1/HYD5	-	Singleton5
grain quality	Suwarno et al. (2015)	S10_67113044	10	67113044	ß-cryptoxanthin	-	-	NA
grain quality	Suwarno et al. (2015)	S10_71741924	10	71741924	ß-carotene	-	-	MQTL10.3
grain quality	Suwarno et al. (2015)	S10_125724462	10	125724462	zeaxanthin	-	-	Singleton7, MQTL10.6
grain quality	Suwarno et al. (2015)	S10_126915113	10	126915113	zeaxanthin	-	-	Singleton7, MQTL10.6
grain quality	Suwarno et al. (2015)	S10_133820657	10	133820657	ß-carotene	CRTRB1	-	NA
grain quality	Suwarno et al. (2015)	S10_133820657	10	133820657	ß-cryptoxanthin	CRTRB1	-	NA
grain quality	Suwarno et al. (2015)	S10_134655704	10	134655704	ß-carotene	CRTRB1	-	NA
grain quality	Suwarno et al. (2015)	S10_135911532	10	135911532	ß-carotene	CRTRB1	-	NA
grain quality	Suwarno et al. (2015)	S10_137426599	10	137426599	ß-cryptoxanthin	CRTRB1	-	NA
grain quality	Suwarno et al. (2015)	S10_146965726	10	146965726	ß-cryptoxanthin	-	-	MQTL10.8
grain yield	Zeng et al. (2022)	1_13682335	1	13682335	Kernel weight	GRMZM2G417455	Beta-galactosidase 5	NA
grain yield	Zeng et al. (2022)	1_38858313	1	38858313	Kernel weight	AC204035.3	Unknown	NA
grain yield	Zeng et al. (2022)	1_52253410	1	52253410	Kernel number per row	GRMZM2G128644	VQ motif-containing protein	NA
grain yield	Zeng et al. (2022)	1_52,668,969	1	52668969	Kernel weight	GRMZM2G174696	Mitochondrial import receptor subunit TOM40–1	NA
grain yield	Zeng et al. (2022)	1_76348752	1	76348752	Kernel weight	GRMZM2G174708	Polygalacturonase inhibitor 1	NA
grain yield	Zeng et al. (2022)	1_87304388	1	87304388	Kernel weight	GRMZM2G046848	U-box domain-containing protein kinase family	NA
grain yield	Zeng et al. (2022)	1_154806752	1	154806752	Kernel weight	GRMZM2G446047	Trm32_arath protein trm32	NA
grain yield	Zeng et al. (2022)	1_209009744	1	209009744	Grain yield per plant	GRMZM2G125557	Auxin-repressed protein putative expressed	MQTL1.6
grain yield	Zeng et al. (2022)	1_233620848	1	233620848	Kernel weight	GRMZM2G001850	Nucleolin like 2	NA
grain yield	Zeng et al. (2022)	1_299177196	1	299177196	Kernel weight	GRMZM2G110851	Pentatricopeptide repeat-containing protein	NA
grain yield	Zeng et al. (2022)	1_299177196	1	299177196	Kernel number per row	GRMZM2G110851	PPR repeat domain containing protein	NA
grain yield	Zeng et al. (2022)	2_29336901	2	29336901	Grain yield per plant	GRMZM5G845736	Inactive beta-glucosidase	MQTL2.8
grain yield	Zeng et al. (2022)	2_36952454	2	36952454	Kernel weight	GRMZM2G102238	PAP2 family domain containing protein	NA
grain yield	Zeng et al. (2022)	2_54135317	2	54135317	Kernel weight	GRMZM2G173218	Unknown	NA
grain yield	Zeng et al. (2022)	2_66831336	2	66831336	Grain yield per plant	GRMZM2G097406	Unknown	NA
grain yield	Zeng et al. (2022)	2_153726247	2	153726247	Kernel weight	GRMZM5G800842	Ubiquitin-activating enzyme E12	NA
grain yield	Zeng et al. (2022)	2_192310952	2	192310952	kernel length	GRMZM2G013892	Zinc finger C3HC4 type domain containing protein	NA
grain yield	Zeng et al. (2022)	2_200248530	2	200248530	kernel length	GRMZM2G435689	Unknown	MQTL2.9
grain yield	Zeng et al. (2022)	2_223591728	2	223591728	Kernel weight	GRMZM2G172101, GRMZM2G052507	Seryl-trna synthetase, Serine carboxypeptidase-like 45	NA
grain yield	Zeng et al. (2022)	2_233033601	2	233033601	Kernel weight	GRMZM5G843555, GRMZM2G149935	Putative prolyl 4-hydroxylase 12, Hydroxyproline o-galactosyltransferase galt4	NA
grain yield	Zeng et al. (2022)	3_7417157	3	7417157	Grain yield per plant	GRMZM2G015267	FAD/NAD(P)-binding oxidoreductase	NA
grain yield	Zeng et al. (2022)	3_138419203	3	138419203	Grain yield per plant	GRMZM5G803355, GRMZM2G585025	MYB transcription factor, Small RNA degrading nuclease 5	NA
grain yield	Zeng et al. (2022)	3_138419644	3	138419644	Grain yield per plant	GRMZM5G803355	MYB transcription factor	NA
grain yield	Zeng et al. (2022)	3_138762178	3	138762178	Grain yield per plant	GRMZM2G087590	PsbP domain-containing protein 4	NA
grain yield	Zeng et al. (2022)	3_175569291	3	175569291	Kernel weight	GRMZM2G149662	COV1-like protein	NA
grain yield	Zeng et al. (2022)	4_174067645	4	174067645	Kernel weight	GRMZM2G010933	Cytochrome c oxidase copper chaperone 1	MQTL4.7, MQTL4.8
grain yield	Zeng et al. (2022)	4_238037247	4	238037247	Kernel weight	GRMZM2G166145	Apoptosis-inducing factor homolog	NA
grain yield	Zeng et al. (2022)	5_177277411	5	177277411	Kernel weight	GRMZM2G492156	MADS-box transcription factor 27	NA
grain yield	Zeng et al. (2022)	5_179440519	5	179440519	Kernel weight	GRMZM2G003384	60S ribosomal protein L6	NA
grain yield	Zeng et al. (2022)	5_204816347	5	204816347	Kernel weight	GRMZM5G899787	RNA-binding (RRM/RBD/RNP motifs) protein	NA
grain yield	Zeng et al. (2022)	6_19391683	6	19391683	Kernel weight	GRMZM2G319397	Unknown	NA
grain yield	Zeng et al. (2022)	6_66363963	6	66363963	Kernel weight	GRMZM2G110983	Ubiquitin-conjugating enzyme E2	NA
grain yield	Zeng et al. (2022)	6_67479669	6	67479669	Kernel weight	GRMZM2G430902	C3HC4-type RING finger family protein	NA
grain yield	Zeng et al. (2022)	6_77081642	6	77081642	Kernel weight	GRMZM2G328197, GRMZM2G376957	RING zinc finger domain superfamily protein, Histone H3-like 5	NA
grain yield	Zeng et al. (2022)	6_77081642	6	77081642	Kernel number per row	GRMZM2G328197, GRMZM2G376957	RING zinc finger domain superfamily protein, Histone H3-like 5	NA
grain yield	Zeng et al. (2022)	6_158099344	6	158099344	Kernel number per row	GRMZM2G049091, GRMZM2G138067	Transcription initiation factor IIF beta subunit, Protein LURP-one-related 5	MQTL6.9
grain yield	Zeng et al. (2022)	7_13586175	7	13586175	Kernel number per row	GRMZM2G446921	F-box domain containing protein	MQTL7.1
grain yield	Zeng et al. (2022)	7_115163058	7	115163058	Kernel weight	GRMZM2G071059, GRMZM2G171408	CCR4-NOT transcription complex subunit 7, Spotted leaf protein 11	NA
grain yield	Zeng et al. (2022)	7_130909742	7	130909742	Kernel weight	GRMZM2G464985	Serine/threonine-protein kinase D6PKL1	MQTL7.3, MQTL7.4
grain yield	Zeng et al. (2022)	7_137256260	7	137256260	kernel length	GRMZM2G458164	Glucan endo-1 3-beta-glucosidase precursor	NA
grain yield	Zeng et al. (2022)	7_162001602	7	162001602	Grain yield per plant	GRMZM2G151649	ARM repeat superfamily protein	MQTL7.5, MQTL7.6, MQTL7.7
grain yield	Zeng et al. (2022)	8_29023337	8	29023337	Grain yield per plant	GRMZM2G393347	HOPZ-ACTIVATED RESISTANCE 1 (ZAR1)	NA
grain yield	Zeng et al. (2022)	8_65840306	8	65840306	Kernel weight	GRMZM2G477340	CDP-diacylglycerol--serine O-phosphatidyltransferase 2	NA
grain yield	Zeng et al. (2022)	8_71170430	8	71170430	Kernel weight	GRMZM5G887975	GATA transcription factor 19	NA
grain yield	Zeng et al. (2022)	9_150257246	9	150257246	Grain yield per plant	GRMZM2G330945	Cold regulated gene 27 (COR27)	NA
grain yield	Zeng et al. (2022)	9_154673101	9	154673101	Kernel weight	GRMZM2G092741	ARATH AP-2 complex subunit alpha-2	Singleton5
grain yield	Zeng et al. (2022)	10_34938698	10	34938698	Grain yield per plant	GRMZM2G003090	Unknown	NA
grain yield	Zeng et al. (2022)	10_34938698	10	34938698	kernel length	GRMZM2G003090	Unknown	NA
grain yield	Zeng et al. (2022)	10_110533455	10	110533455	Kernel weight	GRMZM2G153215	Membrane-anchored ubiquitin-fold protein 4	NA
grain yield	Zhang et al. (2022)	SYN37680	1	292776942	ear diameter, row number	Zm00001d034428	Pentatricopeptide repeat 78	NA
grain yield	Zhang et al. (2022)	PZE-102008774	2	4156687	cob weight	Zm00001d002000	Lipoxygenase	MQTL2.1
grain yield	Zhang et al. (2022)	PZE-105087000	5	114213801	cob diameter, ear diameter	Zm00001d015731	IAA-amino acid hydrolase ILR1	NA
grain yield	Zhang et al. (2022)	PZE-105110447	5	171545203	cob diameter	Zm00001d016656	Serine/threonine protein kinase	NA
grain yield	Zhang et al. (2022)	PZE-105110447	5	171545203	ear diameter	Zm00001d016656	Serine/threonine protein kinase	NA
grain yield	Zhang et al. (2022)	PZE-105110447	5	171545203	cob diameter, ear diameter	Zm00001d016656	Serine/threonine protein kinase	NA
grain yield	Zhang et al. (2022)	PZE-110009907	10	8284916	ear length	Zm00001d023513	Exocyst subunit Exo70 family protein	NA
grain yield	Zhang et al. (2022)	PZE-110050295	10	95203890	cob weight	Zm00001d024922	TPX2 (Targeting protein for Xklp2) Protein family	NA
grain quality	Zheng et al. (2021)	1_6157557	1	6157557	Moisture Content	GRMZM2G032852, GRMZM2G321041	Putative calcium-dependent protein Kinase family protein	NA
grain quality	Zheng et al. (2021)	1_60098266	1	60098266	Starch content	GRMZM2G347708	Inactive beta-amylase 9	NA
grain quality	Zheng et al. (2021)	1_60098312	1	60098312	Starch content	GRMZM2G082034	Beta-amylase	NA
grain quality	Zheng et al. (2021)	2_43189825	2	43189825	Protein content	GRMZM2G466833, GRMZM2G071714	Malate dehydrogenase3, Lipoyl synthase, Mitochondrial	NA
grain quality	Zheng et al. (2021)	2_218460194	2	218460194	Lysine content	GRMZM2G129209, GRMZM2G076307	Omega-3 fatty acid Desaturase, Glycosyltransferases	NA
grain quality	Zheng et al. (2021)	3_1462112	3	1462112	Starch content	GRMZM2G175218	Beta amylase4	NA
grain quality	Zheng et al. (2021)	3_1462147	3	1462147	Starch content	GRMZM2G175218	Beta amylase4	NA
grain quality	Zheng et al. (2021)	3_186486719	3	18648719	Moisture Content	GRMZM2G069024	Beta-glucosidase 11	MQTL3.1
grain quality	Zheng et al. (2021)	3_206605349	3	206605349	Lysine content	GRMZM2G050570	Threonine synthase	NA
grain quality	Zheng et al. (2021)	3_213791486	3	213791486	Protein content	GRMZM2G047129	Alpha-L-fucosidase 2	NA
grain quality	Zheng et al. (2021)	4_1983562	4	1983562	oil content	GRMZM2G033544	Cyclopropane-fatty-acyl-pHospholipid synthase	NA
grain quality	Zheng et al. (2021)	4_155610021	4	155610021	Starch content	GRMZM2G000520	Ethylene-responsive Transcription factor ERF027	NA
grain quality	Zheng et al. (2021)	6_105156642	6	105156642	Starch content	GRMZM2G404453	Ethylene-responsive Transcription factor ERF036	MQTL6.4
grain quality	Zheng et al. (2021)	8_160425695	8	160425695	oil content	GRMZM2G433942	Palmitoyltransferase ZDHHC9	NA
grain quality	Zheng et al. (2021)	8_160425698	8	160425698	oil content	GRMZM2G134308	Putative Beta-14-xylosyltransferase	NA
grain quality	Zheng et al. (2021)	8_160425707	8	160425707	oil content	GRMZM2G134308	Putative Beta-14-xylosyltransferase	NA
References
Fang, H., Fu, X., Ge, H., Zhang, A., Shan, T., Wang, Y., ... & Wang, B. (2021). Genetic basis of maize kernel oil-related traits revealed by high-density SNP markers in a recombinant inbred line population. BMC plant biology, 21(1), 1-12.
Li, H., Peng, Z., Yang, X., Wang, W., Fu, J., Wang, J., ... & Yan, J. (2013). Genome-wide association study dissects the genetic architecture of oil biosynthesis in maize kernels. Nature genetics, 45(1), 43-50.
Liu, N. A., Xue, Y., Guo, Z., Li, W., & Tang, J. (2016). Genome-wide association study identifies candidate genes for starch content regulation in maize kernels. Frontiers in plant science, 7, 1046.
Ma, J., & Cao, Y. (2021). Genetic dissection of grain yield of maize and yield-related traits through association mapping and genomic prediction. Frontiers in Plant Science, 12, 690059.
Ndlovu, N., Spillane, C., McKeown, P. C., Cairns, J. E., Das, B., & Gowda, M. (2022). Genome-wide association studies of grain yield and quality traits under optimum and low-nitrogen stress in tropical maize (Zea mays L.). Theoretical and Applied Genetics, 1-20.
Qu, Z., Wu, Y., Hu, D., Li, T., Liang, H., Ye, F., ... & Xu, S. (2022). Genome-Wide Association Analysis for Candidate Genes Contributing to Kernel-Related Traits in Maize. Frontiers in plant science, 13, 872292.
Suwarno, W. B., Pixley, K. V., Palacios-Rojas, N., Kaeppler, S. M., & Babu, R. (2015). Genome-wide association analysis reveals new targets for carotenoid biofortification in maize. Theoretical and Applied Genetics, 128(5), 851-864.
Zeng, T., Meng, Z., Yue, R., Lu, S., Li, W., Li, W., ... & Sun, Q. (2022). Genome wide association analysis for yield related traits in maize.
Zhang, X., Ren, Z., Luo, B., Zhong, H., Ma, P., Zhang, H., ... & Gao, S. (2022). Genetic architecture of maize yield traits dissected by QTL mapping and GWAS in maize. The Crop Journal, 10(2), 436-446.
Zheng, Y., Yuan, F., Huang, Y., Zhao, Y., Jia, X., Zhu, L., & Guo, J. (2021). Genome-wide association studies of grain quality traits in maize. Scientific Reports, 11(1), 1-12.
40 MQTLs and 2 singletons validated
