# Supplementary material for: Unravelling the genetic framework associated with grain quality and yield-related traits in maize (Zea mays L.)
Source: Front Genet. 2023 Aug 7;14:1248697. doi: 10.3389/fgene.2023.1248697 (PMC10440565; doi:10.3389/fgene.2023.1248697)
Supplement: Supplementary file 6 [file Table1.XLSX]

## Sheet: Table S1
Table S1:	Yield and quality associated traits under consideration in the present study
Yeild		Oil		Protein		Sugar			Carotenoid		Metal Ion		Tocopherols			Associated macromolecules
100KW	100 grain weight	ARA	arachidic	ALA	alanine	AGPase	ADPglucose pyrophosphorylase		ABCAR	α- and β-branches carotenoid	CuC	Copper Content	AGTPH	alpha/gamma tocopherol ratio		OPC	Oil/Protein Content
HGW	Hundered grain weight	ARBE	arachidic, behenic	ALA/AT	alanine/pyruvate derived amino acid	AM	Amylose		ACAR	a-carotene	Fe/PhC	Iron/Phosphorous Content	ATPH	alpha tocopherol		OSC	Oil/starch Content
BM	Breakage mean	BEH	behenic	ALA/TAA	alanine/total amino acids	AP	Amylopectin		BCAR	B-Carotene	FeC	Iron Content	ATTRI	alpha tocotrienol		POC	Protein/Oil Content
D	Density	BELI	behenic, lignoceric	ARG	arginine	FRU	Fructose		BCAR/BCRY	beta carotene + beta cryptoxanthin	FeGB	Grain iron bioavalability	DTPH	delta tocopherol		PSC	Protein/Starch Content
ED	Ear Diameter	EOC	embryo oil content	ARG/GT	arginine/glutamate derived amino acids	FW	Fresh matter		BCAR-BCRY	Conversion of beta carotene to beta cryptoxanthin	FeGC	Grain iron concentration	DTTRI	delta tocotrienol		SOC	Starch/Oil Content
EEWR	embryo-to-endosperm weight ratio	EOD	embryo oil density	ARG/TAA	arginine/total amino acids	GLU	Glucose		BCAR-BCRY/ZEA	Conversion of beta carotene to beta cryptoxanthin and zeaxanthin	FeK	Iron Conc. In Kernel	GTPH	gamma tocopherol		SPC	Starch/Protein Content
EL	embryo length	KOC	kernel oil content	ASX	aspartic acid and asparagine	INCY	Neutral-cytosolic invertase		BCART/ACART	Carotenoids in beta branch vs alpha branch	KC	Potassium content	GTTRI	gamma tocotrienol
EL	ear length	LIG	lignoceric	ASX/TAA	aspartic acid and asparagine/total amino acids	INVA	Acid-vacuolar invertase		BCRY	B-Cryptoxanthin	Mg/Ph	Magnesium/Phosphorous content	TTPH	total tocopherol
ERN	row number per ear	LIN	linoleic	AT	pyruvate derived amino acid	SC	Starch Content		BCRY-PVA	Contribution of beta cryptoxanthin to provitamin A	MgC	Magnesium Content	TTRI	total tocotrienols
EV	embryo volume	LINO	linoleic, linolenic	AT/TAA	pyruvate derived amino acid/total amino acids	STAR	Starch		BCRY-TCAR	Contribution of beta cryptoxanthin to total carotenoid	MnC	Manganese Content	TTTTRI	total tocochromanols
EW	embryo width	LIO	linolenic	ATT	aspartate derived amino acids	SUC	Scrose		BCRY-ZEA	Conversion of beta cryptoxanthin to zeaxanthin	NC	nitrogen content
EWLR	embryo width-to-length ratio	OC	oil Content	ATT/TAA	aspartate derived amino acids/total amino acids	SUSY	Sucrose synthase		BPVA	beta branch proVA carotenoids	PAC	phytic acid content
EWP	Ear Weight per plant	OIL	oil related traits	BCAA	Branched chain amino acids	WSF	Water soluble fraction		C/CL	colorless and colored carotenoid	PhC	Phosphorous Content
GDR	Grain Drying Rate	OLE	Oleic acid	CYS	cysteine				CBCAR	cis-beta carotene	Zn/PhC	Zinc/Phosphorous Content
GM	Grain moisture	OLIO	oleic, linoleic	CYS/ST	cysteine/serine-derived amino acid				LUT	Lutein	ZnC	Zinc Conc
GP	Gas production in ml/200 mg dry matter	PAE	palmitoleic	CYS/TAA	cysteine/total amino acids				PHY	phytoene	ZnK	Zinc Conc. In kernel
GPR	grains per row	PAL	palmitic	FAA	free amino acid				PHY/LUT/ZEA	Relation between phytoene, lutein and zeaxanthin,
GWP	grain weight per ear	PALE	palmitic, palmitoleic	FAA	Free amino acids				PHYF	Phytofluene
GY	Grain Yield per plant	PAST	palmitic, stearic	GLX	Glutamine and glutamic acid				PVA	Provitamin A
KD	Kernel Density	SFA	saturated fatty acids	GLX/GT	Glutamine and glutamic acid/glutamate derived amino acids				PVA/ZEA	Conversion of beta carotenoid branch to zeaxanthin
KD	kernel depth	STAR	stearic, arachidic	GLX/TAA	Glutamine and glutamic acid/total amino acids				TCAR	Total Carotenoids
KL	Kernel Length	STE	stearic	GLY	Glycine				XAN	xanthophylls
KNPP	Kernel number per plant	STOL	stearic, oleic	GLY/ST	Glycine/serine derived amino acids				ZEA	Zeaxanthin
KR	Kernel ratio			GLY/TAA	Glycine/total amino acids				ZEA/LUT/BCAR	Relation between zeaxanthin with lutein and β-carotene
KT	Kernel Thickness			GT	Glutamate derived amino acids				ZEX	Zeinoxanthin
KV	Kernel Volume			GT/TAA	Glutamate derived amino acids/total amino acids
KV|KL	Kernel volume conditioned on kernel length			HIS	Histidine
KV|KT	kernel volume conditioned in kernel thickness			HIS/TAA	Histidine/total amino acids
KV|KWI	Kernel volume conditioned on Kernel width			ILE	Isoleucine
KW	Kernel weight			ILE/ATT	Isoleucine/aspartate derived amino acid
KW|KL	Kernel weight conditioned on Kernel length			ILE/BCAA	Isoleucine/branched chain amino acids
KW|KT	kernel weight conditioned on kernel thickness			ILE/TAA	Isoleucine/total amino acids
KW|KV	Kernel weight conditioned on kernel volume			LEU	Leucine
KW|KWI	Kernel weight conditioned on kernel width			LEU/AT	Leucine/pyruvate derived amino acids
KWI	Kernel Width			LEU/BCAA	Leucine/branched chain amino acids
OPAC	opacity			LEU/TAA	Leucine/total amino acids
PFE	percentage of floury endosperm/total endosperm			LP	Lysine pathway
PFEG	% Floury endosperm/total grain area			LYS	Lysine
PGEG	% germ area/total grain area			LYS/ATT	Lysine/aspartate derived amino acids
PH	plant height			MET	methionine
PHE	% hard endosperm/total endosperm			MET/ATT	methionine/aspartate derived amino acids
PHEG	% hard endosperm/total grain area			PC	Protein Content
RKN	kernel number per row			PHE	Phenylalanine
RPE	Row per ear			PHE/PT	Phenylalanine/phenylalanine derived amino acids
TEXT	endosperm texture			PHE/TAA	Phenylalanine/total amino acids
VITR	vitreousness			PRO	Proline
VITR	vitreousness ratio			PRO/GT	Proline/glutamate derived amino acids
VT	viterousness			PRO/TAA	Proline/total amino acids
				PT	phenylalanine derived amino acids
				PT/TAA	phenylalanine derived amino acids/total amino acids
				SER	serine
				SER/ST	serine/serine derived amino acids
				SER/TAA	serine/total amino acid
				ST	serine-derived amino acids
				ST/TAA	serine-derived amino acids/total amino acids
				TAA	total amino acids
				THR	threonine
				THR/TAA	threonine/total amino acids
				TP	tryptophan pathway
				TRP	tryptphan
				TYR	tyrosine
				TYR/PT	tyrosine/phenylalanine derived amino acids
				TYR/TAA	tyrosine/total amino acids
				VAL	valine
				VAL/AT	valine/aspartate derived amino acids
				VAL/BCAA	valine/branched chain amino acids
				VAL/TAA	valine/total amino acids
				eEF1A	elongation factor 1 alpha
