# Supplementary material for: Unravelling the genetic framework associated with grain quality and yield-related traits in maize (Zea mays L.)
Source: Front Genet. 2023 Aug 7;14:1248697. doi: 10.3389/fgene.2023.1248697 (PMC10440565; doi:10.3389/fgene.2023.1248697)
Supplement: Supplementary file 7 [file Table5.XLSX]

## Sheet: Table S5
Table S5 : Expression patterns of selected candidate genes in different maize tissues
NAME	Anther	Internode	Leaf	Reproductive	Root	seed	shoot axis internode	Stem and Shoot Apical Meristem
Zm00001eb076600	0	4.74	7.42	8.87	45.61	4.72	0	14.94
Zm00001eb431430	0	14.86	12.75	16.96	16.46	14.42	0	15.11
Zm00001eb286560	0	6.23	4.11	2.02	16	1.23	0	22.31
Zm00001eb431370	0	3.27	4.43	1.88	15.91	0.4	0	0.96
Zm00001eb034650	0	0	3.86	1.25	12.52	13.4	0	0
Zm00001eb334320	0	15.72	24.26	11.22	11.67	18.63	0	9.86
Zm00001eb072820	0	5.07	7.13	3.02	11.17	2.01	0	4.23
Zm00001eb274970	0	11.99	10.93	11.67	11.17	6.97	0	8.9
Zm00001eb076650	0	10.21	7.34	11.99	9.56	9.99	0	9.16
Zm00001eb431500	0	43.4	15.71	2.77	9.29	1.2	0	3.57
Zm00001eb334350	0	11.52	16.92	29.58	7.82	22.19	0	14.62
Zm00001eb286640	0	21.82	78.58	12.76	6.88	7.27	0	10.89
Zm00001eb076590	0	5.91	9.42	6.47	6.27	5.14	0	9.05
Zm00001eb076550	0	4.63	3.24	1.84	6.21	1.38	0	1.45
Zm00001eb286620	0	18.96	68.41	11.73	6.06	7.13	0	11.6
Zm00001eb286690	0	6.02	5.22	16.88	5.98	19.31	0	7.16
Zm00001eb334260	0	5.02	3.71	6.41	4.61	5.84	0	7.87
Zm00001eb034700	0	0.62	3.2	0	4.4	3.2	0	0
Zm00001eb076630	0	3.21	3.41	9.94	4.13	8.05	0	10.14
Zm00001eb072740	0	2.54	2.4	0	4.07	4.39	0	10.94
Zm00001eb334340	0	7.91	7.07	4.49	3.97	4.86	0	7.67
Zm00001eb274940	0	4.43	4.05	5.98	3.97	3.12	0	4.75
Zm00001eb274990	0	5.68	3.4	3.97	3.89	3.7	0	2.5
Zm00001eb274960	0	3.24	2.56	6.14	3.81	7.42	0	10.11
Zm00001eb072780	0	4.75	3.43	6.45	3.6	9.23	0	6.09
Zm00001eb274920	0	2.51	2.02	1.66	2.98	1.93	0	4.1
Zm00001eb286670	0	6.32	5.23	3.9	2.5	2.94	0	3.79
Zm00001eb286710	0	9.58	68.96	5.69	2.27	2.8	0	9.79
Zm00001eb034690	0	0.54	2.8	0	2.2	3	0	0
Zm00001eb286610	0	3.36	4.4	4.52	2	1.83	0	2.2
Zm00001eb072750	0	1.13	1.61	2.82	1.96	2.04	1.61	0
Zm00001eb286740	0	1.45	0.91	0.22	1.46	0.13	0	0.32
Zm00001eb286720	0	0.1	3.39	1.3	1.33	10.54	0	2.23
Zm00001eb286540	0	1.06	2.76	0.12	0.8	0.85	0	0.79
Zm00001eb034680	0	0.91	1.59	2.78	0.8	3.32	0	3.13
Zm00001eb072770	0	0.04	0.19	0.09	0.69	0.04	0.09	0
Zm00001eb076640	0	0.81	2.34	0.97	0.66	1.64	0	0.48
Zm00001eb072800	0	0.43	0.49	1.12	0.63	1.45	0	1.3
Zm00001eb431400	0	0.04	0.01	0	0.48	0.02	0	0.13
Zm00001eb274950	0	0.47	1.48	0.98	0.38	3.39	0	0.71
Zm00001eb274980	0	0.09	0.14	1.28	0.26	1.43	0	0.76
Zm00001eb313600	0	0.24	0.21	0.37	0.16	0.44	0	0
Zm00001eb034620	0	0.07	0	0	0.15	0.03	0	0
Zm00001eb286580	0	0.27	0.28	0.17	0.08	0.26	0	0.03
Zm00001eb072730	0	0.05	0.14	0.03	0.08	0.24	0	0.05
Zm00001eb286660	0	0.2	0.66	0.16	0.07	0.17	0	0.32
Zm00001eb334370	0	0.08	0.6	0.11	0.06	0.06	0.07	0
Zm00001eb431450	0	0.04	0.05	0.09	0.04	0.1	0	0
Zm00001eb431420	0	0.1	3.27	0.45	0.04	0.02	0	0.01
Zm00001eb334380	0	0.03	0.03	0.02	0.03	0	0	0
Zm00001eb034570	0	1.4	11.02	0.34	0.01	0.04	0	0
Zm00001eb431390	0	0	0.01	0.09	0	0.08	0	0
Zm00001eb334310	0	0.01	0.21	0.03	0	0.02	0	0
Zm00001eb034530	0	0	0	0	0	0.23	0	0
Zm00001eb034640	0.27	0	0	0	0	0	0.03	0
