# Supplementary material for: Unravelling the genetic framework associated with grain quality and yield-related traits in maize (Zea mays L.)
Source: Front Genet. 2023 Aug 7;14:1248697. doi: 10.3389/fgene.2023.1248697 (PMC10440565; doi:10.3389/fgene.2023.1248697)
Supplement: Supplementary file 8 [file Table7.XLSX]

## Sheet: Table S7
Table S7: Interspecies functional and structural analysis of reported genes
Maize gene ID	Chr	Start	End	length	Description	Arabidopsis orthologues	Location	description	Function	Reference	rice orthologues	Rice chr	Start	End	description
Zm00001eb034530	chr1	190821397	190821687	291	Calcium-binding EF hand family protein	AT4G14780	Chromosome 4: 8,492,213-8,494,663 forward strand.	Protein kinase superfamily protein			Os10g0116300	10	1053261	1054241	calcium ion binding
Zm00001eb034570	chr1	191199213	191200443	1231	Alanine--glyoxylate transaminase	AT2G13360	Chromosome 2: 5,538,740-5,541,479 reverse strand	alanine:glyoxylate aminotransferase	There are two catabolic pathways of Asn, a major storage form of organic nitrogen that is commonly transported throughout the plant to sink tissue (Lea et al., 2007). One proceeds via asparaginase, which catalyzes the hydrolysis of Asn to aspartate and releases ammonia (Michalska and Jaskolski, 2006).	Zhang, Q., Lee, J., Pandurangan, S., Clarke, M., Pajak, A., & Marsolais, F. (2013). Characterization of Arabidopsis serine: glyoxylate aminotransferase, AGT1, as an asparagine aminotransferase. Phytochemistry, 85, 30-35.	Os08g0502700	8	24828163	24830863	alanine--glyoxylate transaminase
Zm00001eb034620	chr1	191262923	191263345	423	Calcium-binding EF hand family protein	AT4G10540	Chromosome 4: 6,512,515-6,515,743 reverse strand.	Subtilase family protein	Role in germination and vegetative growth of plant	Krishnaswamy, S. S., Srivastava, S., Mohammadi, M., Rahman, M. H., Deyholos, M. K., & Kav, N. N. (2008). Transcriptional profiling of pea ABR17 mediated changes in gene expression in Arabidopsis thaliana. BMC plant biology, 8(1), 1-19.	Os09g0483300	9	18667422	18668125	Calcium-binding EF-hand family protein-like
Zm00001eb034630	chr1	191264187	191264501	351		MBP2	Chromosome 1: 19,345,871-19,349,088 reverse strand	myrosinase-binding protein 2	Role in carbohydrate binding involved in flower development	Utsugi, Shigeko, et al. "Isolation and characterization of cDNA clones corresponding to the genes expressed preferentially in floral organs of Arabidopsis thaliana." Plant molecular biology 32 (1996): 759-765.	Os01g0783100	1	33182589	33186141
Zm00001eb034640	chr1	191274281	191276499	2219	transposition	AT5G58900	Chromosome 5: 23,783,102-23,785,512 reverse strand.	Homeodomain-like transcriptional regulator	MYB proteins are a superfamily of transcription factors that play regulatory roles in developmental processes and defense responses in plants.	Yanhui, C., Xiaoyuan, Y., Kun, H., Meihua, L., Jigang, L., Zhaofeng, G., ... & Li-Jia, Q. (2006). The MYB transcription factor superfamily of Arabidopsis: expression analysis and phylogenetic comparison with the rice MYB family. Plant molecular biology, 60, 107-124.	Os06g0598800	6	23608738	23611096	3-ketoacyl-CoA synthase
Zm00001eb034650	chr1	191288833	191292355	3523	Glycerophosphodiester phosphodiesterase	SVL1	Chromosome 5: 22,474,142-22,478,216 forward strand	Glycerophosphodiester phosphodiesterase (GDPD) like 4, glycerophosphodiesterase-like 1	Involved in primary cell wall organization. Required for the accumulation of crystalline cellulose.	Hayashi, S., Ishii, T., Matsunaga, T., Tominaga, R., Kuromori, T., Wada, T., ... & Hirayama, T. (2008). The glycerophosphoryl diester phosphodiesterase-like proteins SHV3 and its homologs play important roles in cell wall organization. Plant and cell physiology, 49(10), 1522-1535.	OsGdpD	12	15894622	15897704	glycerophosphodiester phosphodiesterase
Zm00001eb034660	chr1	191314931	191315365	435		CIPK18	Chromosome 1: 10,214,681-10,216,563 forward strand	CBL-interacting protein kinase 18	CIPK serine-threonine protein kinases interact with CBL proteins. Binding of a CBL protein to the regulatory NAF domain of CIPK protein lead to the activation of the kinase in a calcium-dependent manner
Zm00001eb034680	chr1	191343355	191344781	1427	Eukaryotic translation initiation factor 3 subunit E	AT3G57290	Chromosome 3: 21,196,517-21,199,319 reverse strand	eukaryotic translation initiation factor 3E	Component of the eukaryotic translation initiation factor 3 (eIF-3) complex, which is involved in protein synthesis of a specialized repertoire of mRNAs and, together with other initiation factors, stimulates binding of mRNA and methionyl-tRNAi to the 40S ribosome. The eIF-3 complex specifically targets and initiates translation of a subset of mRNAs involved in cell proliferation.	Yahalom, A., Kim, T. H., Roy, B., Singer, R., Von Arnim, A. G., & Chamovitz, D. A. (2008). Arabidopsis eIF3e is regulated by the COP9 signalosome and has an impact on development and protein translation. The Plant Journal, 53(2), 300-311.	Os07g0222300	7	6763498	6767271	Eukaryotic translation initiation factor 3 subunit E
Zm00001eb034690	chr1	191356052	191359858	3807	glycosyltransferase activity	AT5G55500	Chromosome 5: 22,482,125-22,484,631 forward strand	beta-1,2-xylosyltransferase	Glycosyltransferase involved in the xylosylation of N-glycans	Strasser, R., Mucha, J., Mach, L., Altmann, F., Wilson, I. B. H., Glössl, J., & Steinkellner, H. (2000). Molecular cloning and functional expression of β1, 2-xylosyltransferase cDNA from Arabidopsis thaliana. Febs Letters, 472(1), 105-108.	Os08g0503800	8	24887773	24891876	Beta-1,2-xylosyltransferase
Zm00001eb034700	chr1	191437644	191440656	3013	Zinc finger protein WIP2	AT3G20880	Chromosome 3: 7,313,538-7,315,883 reverse strand	Zinc finger protein WIP4	WIP genes may play important roles in regulating developmental processes, including the control of endothelium differentiation.	Sagasser, M., Lu, G. H., Hahlbrock, K., & Weisshaar, B. (2002). A. thaliana TRANSPARENT TESTA 1 is involved in seed coat development and defines the WIP subfamily of plant zinc finger proteins. Genes & development, 16(1), 138-149.	Os08g0504000	8	24905368	24908959	zinc finger domain DNA binding transcription factor activity
Zm00001eb072730	chr2	15139150	15144295	5146	peroxidase activity	AT4G35000	Chromosome 4: 16,664,724-16,667,721 reverse strand.	ascorbate peroxidase 3	Ascorbate peroxidase (APX) exists as several isoforms that are found in various compartments in plant cells. The cytosolic and chloroplast APXs appear to play important roles in antioxidation metabolism in plant cells,	Narendra, S., Venkataramani, S., Shen, G., Wang, J., Pasapula, V., Lin, Y., ... & Zhang, H. (2006). The Arabidopsis ascorbate peroxidase 3 is a peroxisomal membrane-bound antioxidant enzyme and is dispensable for Arabidopsis growth and development. Journal of Experimental Botany, 57(12), 3033-3042.	Os05g0213500	5	7034322	7036548	Abscisic acid receptor
Zm00001eb072740	chr2	15144771	15154689	9919	S-acyltransferase	AT2G33640	Chromosome 2: 14,239,180-14,242,420 forward strand	DHHC-type zinc finger family protein	S-acyltransferase		Os04g0585100	4	29556896	29563246	S-acyltransferase
Zm00001eb072750	chr2	15167537	15168758	1222	RING-H2 finger protein ATL80	AT1G01400	Chromosome 1: 150,689-152,210 reverse strand	F6F3.20 protein			Os04g0585000	4	29552142	29553170	RING finger protein
Zm00001eb072770	chr2	15171838	15174038	22014
Zm00001eb072780	chr2	15230554	15233585	3032	Multiple chloroplast division site 1	AT1G20830	Chromosome 1: 7,242,896-7,244,978 forward strand.	multiple chloroplast division site 1 [Source:NCBI gene	located in chloroplast membrane, role in chloroplast fission	Nakanishi, H., Suzuki, K., Kabeya, Y., & Miyagishima, S. Y. (2009). Plant-specific protein MCD1 determines the site of chloroplast division in concert with bacteria-derived MinD. Current Biology, 19(2), 151-156.	Os04g0584900	4	29542103	29544700	chloroplast inner membrane protein
Zm00001eb072800	chr2	15238298	15241371	3074	Pentatricopeptide repeat-containing protein	AT2G33760	Chromosome 2: 14,275,800-14,277,551 forward strand	Pentatricopeptide repeat (PPR) superfamily protein	role in RNA modification, Zinc ion binding		Os04g0584700	4	29535821	29536764	Zinc ion binding role in RNA modification
Zm00001eb072820	chr2	15245686	15246586	901		AT2G17290	Chromosome 2: 7,516,330-7,519,662 forward strand	Calcium-dependent protein kinase family protein	May play a role in signal transduction pathways that involve calcium as a second messenger. Functions in abscisic acid (ABA) regulation of guard cell S-type anion- and Ca2+-permeable channels and stomatal closure	Saito, S., Hamamoto, S., Moriya, K., Matsuura, A., Sato, Y., Muto, J., ... & Uozumi, N. (2018). N‐myristoylation and S‐acylation are common modifications of Ca2+‐regulated Arabidopsis kinases and are required for activation of the SLAC1 anion channel. New Phytologist, 218(4), 1504-1521.	Os02g0685750	2	28086317	28092008
Zm00001eb076550	chr2	27760910	27766381	5472	1-phosphatidylinositol-3-phosphate 5-kinase	AT4G33240	Chromosome 4: 16,029,209-16,038,324 reverse strand.	1-phosphatidylinositol-3-phosphate 5-kinase FAB1A	Plays an important role in maintenance of endomembrane homeostasis including endocytosis, vacuole formation, and vacuolar acidification processes. Required for development of viable pollen. Might mediate recycling of auxin transporters	Mueller-Roeber, B., & Pical, C. (2002). Inositol phospholipid metabolism in Arabidopsis. Characterized and putative isoforms of inositol phospholipid kinase and phosphoinositide-specific phospholipase C. Plant physiology, 130(1), 22-46.	Os04g0691900	4	35413301	35418842	1-phosphatidylinositol-3-phosphate 5-kinase
Zm00001eb076590	chr2	27900067	27906756	6690	Putative methyltransferase PMT26	AT2G40280	Chromosome 2: 16,825,495-16,828,505 reverse strand.	S-adenosyl-L-methionine-dependent methyltransferases superfamily protein		Krupková, E., Immerzeel, P., Pauly, M., & Schmülling, T. (2007). The TUMOROUS SHOOT DEVELOPMENT2 gene of Arabidopsis encoding a putative methyltransferase is required for cell adhesion and co‐ordinated plant development. The Plant Journal, 50(4), 735-750.	Os04g0692400	4	35435202	35439077	Methyltransferase
Zm00001eb076600	chr2	27907052	27909432	2381	Endoglucanase	AT1G70710	Chromosome 1: 26,659,129-26,663,337 reverse strand	glycosyl hydrolase 9B1	Endohydrolysis of (1->4)-beta-D-glucosidic linkages in cellulose, lichenin and cereal beta-D-glucans	Shani, Z., Dekel, M., Roiz, L., Horowitz, M., Kolosovski, N., Lapidot, S., ... & Shoseyov, O. (2006). Expression of endo-1, 4-β-glucanase (cel 1) in Arabidopsis thaliana is associated with plant growth, xylem development and cell wall thickening. Plant cell reports, 25, 1067-1074.	OsGLU3	4	24863994	24867715	Endoglucanase
Zm00001eb076620	chr2	27947647	27948719	1073
Zm00001eb076630	chr2	27949122	27950294	1173	NAC domain-containing protein	AT1G77450	Chromosome 1: 29,099,839-29,101,759 forward strand	NAC domain containing protein 32 [Source:NCBI gene	regulation of DNA-templated transcription	Maki, H., Sakaoka, S., Itaya, T., Suzuki, T., Mabuchi, K., Amabe, T., ... & Tsukagoshi, H. (2019). ANAC032 regulates root growth through the MYB30 gene regulatory network. Scientific reports, 9(1), 11358.
Zm00001eb076640	chr2	27951999	27955709	3711	Ras-related protein RABC1	AT1G43890	Chromosome 1: 16,646,696-16,648,648 forward strand	RAB GTPASE HOMOLOG B18	Ras-related protein RABC1
Zm00001eb076650	chr2	27956209	27960216	4008	Probable magnesium transporter	AT3G23870	Chromosome 3: 8,619,192-8,621,949 forward strand	magnesium transporter NIPA	Acts as a Mg2+ transporter. Can also transport other divalent cations such as Fe2+, Sr2+, Ba2+, Mn2+ and Co2+ but to a much less extent than Mg2+.
Zm00001eb274920	chr6	105258237	105259129	893	Calcium Mediated Signaling	AT3G02310	Chromosome 3: 464,279-467,151 reverse strand	K-box region and MADS-box transcription factor family protein
Zm00001eb274940	chr6	105318386	105329501	11116	Ubiquitin carboxyl-terminal hydrolase 19	AT2G24640	Chromosome 2: 10,475,153-10,479,454 reverse strand.	ubiquitin-specific protease 19 [Source:NCBI gene	Recognizes and hydrolyzes the peptide bond at the C-terminal Gly of ubiquitin. Involved in the processing of poly-ubiquitin precursors as well as that of ubiquitinated proteins	Yan, N., Doelling, J. H., Falbel, T. G., Durski, A. M., & Vierstra, R. D. (2000). The ubiquitin-specific protease family from Arabidopsis. At UBP1 and 2 are required for the resistance to the amino acid analog canavanine. Plant Physiology, 124(4), 1828-1843.	Os06g0654000	6	26785125	26790388	cysteine-type deubiquitinase activity
Zm00001eb274950	chr6	105332096	105332411	316	Protein transport protein Sec61 subunit gamma	AT5G50460	Chromosome 5: 20,551,132-20,552,670 reverse strand.	secE/sec61-gamma protein transport protein
Zm00001eb274960	chr6	105334671	105337670	3000	U5 small nuclear ribonucleoprotein 40 kDa protein	AT2G43770	Chromosome 2: 18,134,061-18,136,036 reverse strand.	Transducin/WD40 repeat-like superfamily protein			OsWD40-133	6	26779067	26781799	U5 snRNP-specific 40 kDa protein
Zm00001eb274970	chr6	105423324	105428237	4914	Protein-serine/threonine phosphatase	AT2G25070	Chromosome 2: 10,663,155-10,666,022 reverse strand	Protein phosphatase 2C family protein	protein-serine/threonine phosphatase with 2 binding sites		OsPP2C58	6	26665177	26669592	Probable protein phosphatase 2C 58
Zm00001eb274980	chr6	105429428	105431419	1992	C2H2-type domain-containing protein	AT2G37590	Chromosome 2: 15,769,086-15,770,805 forward strand	DNA binding with one finger 2.4	Transcription factor that binds specifically to a 5'-AA[AG]G-3' consensus core sequence (By similarity).		Os06g0651300	6	26661060	26664595	zinc ion binding protein
Zm00001eb274990	chr6	105485902	105492349	6448	Magnesium transporter	AT1G16010	Chromosome 1: 5,495,373-5,497,723 reverse strand	magnesium transporter 2	Magnesium transporter that may mediate the influx of magnesium.	Lenz, H., Dombinov, V., Dreistein, J., Reinhard, M. R., Gebert, M., & Knoop, V. (2013). Magnesium deficiency phenotypes upon multiple knockout of Arabidopsis thaliana MRS2 clade B genes can be ameliorated by concomitantly reduced calcium supply. Plant and cell physiology, 54(7), 1118-1131.	OsMGT	6	26635665	26639720	Magnesium transporter
Zm00001eb286540	chr6	152679501	152680406	906	Senescence associated gene 20	AT2G20180	Chromosome 2: 8,704,024-8,707,009 reverse strand	phytochrome interacting factor 3-like	Transcription activator. Regulates negatively chlorophyll biosynthesis and seed germination in the dark, and lightinduced degradation of PIF1 relieves this negative regulation to promote photomorphogenesis.	Heim, M. A., Jakoby, M., Werber, M., Martin, C., Weisshaar, B., & Bailey, P. C. (2003). The basic helix–loop–helix transcription factor family in plants: a genome-wide study of protein structure and functional diversity. Molecular biology and evolution, 20(5), 735-747.	Os05g0342000	5	16046996	16047764
Zm00001eb286560	chr6	152778187	152779178	992		AT5G01747	Chromosome 5: 287,584-287,736	ath-MIR164b	miRNA
Zm00001eb286580	chr6	152799345	152799707	363		AT4G09460	Chromosome 4: 5,992,908-5,994,258 forward strand	myb domain protein 6
Zm00001eb286610	chr6	152827081	152830839	3759	Ribonuclease P protein subunit p29						Os05g0472300	5	23196134	23201438	ribonuclease P RNA binding
Zm00001eb286620	chr6	152833719	152839975	6257	Tr-type G domain-containing protein	AT1G17220	Chromosome 1: 5,885,007-5,890,500 forward strand	Translation initiation factor 2, small GTP-binding protein	One of the essential components for the initiation of protein synthesis. Protects formylmethionyl-tRNA from spontaneous hydrolysis and promotes its binding to the 30S ribosomal subunits. Also involved in the hydrolysis of GTP during the formation of the 70S ribosomal complex.		Os05g0575300	5	28654730	28661349	translation initiation factor activity
Zm00001eb286640	chr6	152850371	152857010	6640	Tr-type G domain-containing protein	AT1G17220	Chromosome 1: 5,885,007-5,890,500 forward strand	Translation initiation factor 2, small GTP-binding protein	One of the essential components for the initiation of protein synthesis. Protects formylmethionyl-tRNA from spontaneous hydrolysis and promotes its binding to the 30S ribosomal subunits. Also involved in the hydrolysis of GTP during the formation of the 70S ribosomal complex.		Os05g0575300	5	28654730	28661349	translation initiation factor activity
Zm00001eb286660	chr6	152963103	152965389	2287							Os05g0339000	5	15873838	15880419
Zm00001eb286670	chr6	152987098	152993399	6302	Putative VHS/GAT domain containing family protein						Os05g0339000	5	15873838	15880419
Zm00001eb286690	chr6	153040555	153041466	912	Aspartic proteinase oryzasin-1	AT4G04460	Chromosome 4: 2,224,422-2,227,874 forward strand	Saposin-like aspartyl protease family protein
Zm00001eb286710	chr6	153076567	153078740	2174	HMA domain-containing protein						Os05g0337400	5	15770656	15773664	HMA domain containg protein
Zm00001eb286720	chr6	153136235	153137886	1652	Transcription factor ICE1	AT4G24680	Chromosome 4: 12,732,494-12,740,094 forward strand	modifier of snc1	Involved in the regulation of the chromatin structure and DNA methylation at the SNC1 locus. Regulates the expression of SNC1 at chromatin level.	Li, Y., Tessaro, M. J., Li, X., & Zhang, Y. (2010). Regulation of the expression of plant resistance gene SNC1 by a protein with a conserved BAT2 domain. Plant physiology, 153(3), 1425-1434.	OsbHLH162	5	15753065	15754783	ACT domain containg protein, transcriptional regulation
Zm00001eb286740	chr6	153338322	153341282	2961	Adenine/guanine permease AZG1	AT3G10960	Chromosome 3: 3,424,813-3,427,058 reverse strand	AZA-guanine resistant1			Os05g0332600	5	15574253	15575640	nucleobase transmembrane transporter activity
Zm00001eb313600	chr7	124278841	124279756	916	Pentatricopeptide repeat-containing protein
Zm00001eb334260	chr8	8137450	8141425	3976	Mediator of RNA polymerase II transcription subunit 17						OsMed17_1	12	27378828	27382458	Mediator of RNA polymerase II transcription subunit 17
Zm00001eb334300	chr8	8349930	8350371	442	Auxin-responsive protein SAUR22	AT1G31175	Chromosome 1: 11,140,471-11,142,716 forward strand	cytochrome C oxidase biosis Cmc1-like protein	COX assembly mitochondrial protein		OsSAUR24	6	2000160	2000569	auxin responsive protein
Zm00001eb334310	chr8	8350397	8351973	1577	Transcription factor PHYTOCHROME INTERACTING FACTOR-LIKE 13	AT3G59060	Chromosome 3: 21,827,905-21,830,837 reverse strand	phytochrome interacting factor 3-like	BHLH domain-containing protein	Li, N., Bo, C., Zhang, Y., & Wang, L. (2021). PHYTOCHROME INTERACTING FACTORS PIF4 and PIF5 promote heat stress induced leaf senescence in Arabidopsis. Journal of Experimental Botany, 72(12), 4577-4589.	PIL13	3	32432551	32435839	Transcription factor PHYTOCHROME INTERACTING FACTOR-LIKE 13
Zm00001eb334320	chr8	8389418	8394802	5385	Protein EXECUTER 2 chloroplastic						Os01g0107900	1	416264	420497	Protein EXECUTER 2, chloroplastic
Zm00001eb334340	chr8	8417540	8418019	480	acyltransferase	AT4G12020	Chromosome 4: 7,201,522-7,209,692 forward strand	protein kinase family protein	Transcription factor. Interacts specifically with the W box (5'-(T)TGAC[CT]-3'), a frequently occurring elicitor-responsive cis-acting element. May act also as a disease resistance protein with a serine/threonine-protein kinase activity (By similarity).	Birkenbihl, R. P., Kracher, B., Ross, A., Kramer, K., Finkemeier, I., & Somssich, I. E. (2018). Principles and characteristics of the Arabidopsis WRKY regulatory network during early MAMP‐triggered immunity. The Plant Journal, 96(3), 487-502.	Os06g0150600	6	2592800	2594427	Hydroxycinnamoyl transferase
Zm00001eb334350	chr8	8421560	8422554	995
Zm00001eb334370	chr8	8506875	8510867	3993	1-deoxy-D-xylulose-5-phosphate reductoisomerase	AT5G62790	Chromosome 5: 25,214,125-25,217,469 reverse strand.	1-deoxy-D-xylulose 5-phosphate reductoisomerase		Xing, S., Miao, J., Li, S., Qin, G., Tang, S., Li, H., ... & Qu, L. J. (2010). Disruption of the 1-deoxy-D-xylulose-5-phosphate reductoisomerase (DXR) gene results in albino, dwarf and defects in trichome initiation and stomata closure in Arabidopsis. Cell Research, 20(6), 688-700.	OsDXR	1	374728	380713	1-deoxy-D-xylulose 5-phosphate reductoisomerase, chloroplastic
Zm00001eb334380	chr8	8511105	8513522	2418	1-deoxy-D-xylulose-5-phosphate reductoisomerase (Fragment)	AT5G62790	Chromosome 5: 25,214,125-25,217,469 reverse strand.	1-deoxy-D-xylulose 5-phosphate reductoisomerase		Xing, S., Miao, J., Li, S., Qin, G., Tang, S., Li, H., ... & Qu, L. J. (2010). Disruption of the 1-deoxy-D-xylulose-5-phosphate reductoisomerase (DXR) gene results in albino, dwarf and defects in trichome initiation and stomata closure in Arabidopsis. Cell Research, 20(6), 688-700.	OsDXR	1	374728	380713	1-deoxy-D-xylulose 5-phosphate reductoisomerase, chloroplastic
Zm00001eb431370	chr10	145607642	145608964	1323		AT5G35480	Chromosome 5: 13,687,847-13,689,596 reverse strand				Os04g0627300	4	31932864	31933709
Zm00001eb431390	chr10	145627375	145628012	638		AT1G54215	Chromosome 1: 20,242,878-20,243,730 forward strand.	proline-rich family protein
Zm00001eb431400	chr10	145646723	145648651	1929	Peroxidase	AT3G49120	Chromosome 3: 18,207,651-18,210,333 forward strand	peroxidase CB	Removal of H2O2, oxidation of toxic reductants, biosynthesis and degradation of lignin, suberization, auxin catabolism, response to environmental stresses such as wounding, pathogen attack and oxidative stress. These functions might be dependent on each isozyme/isoform in each plant tissue.
Zm00001eb431420	chr10	145666879	145668973	2095
Zm00001eb431430	chr10	145670841	145674654	3814	Peroxisome biogenesis protein 22						Os04g0629000	4	31999368	32002716	involved in peroxisome organization
Zm00001eb431450	chr10	145688295	145688657	363
Zm00001eb431500	chr10	145899677	145901860	2184	Epimerase domain-containing protein						Os04g0630300	4	32063756	32065731
